# Supplementary material for: SH3BP5L triggers the RAB11A-regulated integrin recycling network implicated in breast cancer metastasis
Source: J Clin Invest. 2026 Feb 2;136(3):e192705. doi: 10.1172/JCI192705 (PMC12867135; doi:10.1172/JCI192705)
Supplement: Supporting data values [file jci-136-192705-s314.xlsx]

## Sheet: Figure 1B
Cancer Tissue	SH3BP5L	SH3BP5	TBC1D9B	RAB11A
Breast	9.7786	0.830258	1.01476	0.369004
Lung	4.59364	0.176678	1.41343	0
Liver	6.45161	0.268817	1.07527	0.268817
Ovary	5.47945	1.5411	2.39726	0.513699
Skin	2.92793	0.225225	0.675676	0.675676
Oesophagus	1.64835	0.549451	1.0989	0
Endometrium	2.6465	0.378072	0.567108	0.378072
Stomach	1.81818	0.681818	0.681818	0.227273
Adrenal gland	2.24719	0.561798	0.561798	0.561798
Cervix	1.0101	0	0	0
Pancreas	2.17391	0	1.08696	0
Thymus	1.62602	0	0	0
Upper aerodigestive tract	0	0	0	0
Urinary tract	1.21654	4.86618	0.243309	0
Biliary tract	0	0	0	0
Central nervous system	0.337838	0.168919	0.168919	0.168919
Eye	0	0	0	0
Haematopoietic and lymphoid	0	0	0	0
Kidney	0.195695	0	7.24071	0
Large intestine	0.505051	0	0.16835	0
Pleura	0	0	0	3.44828
Soft tissue	0	0	0	0
Testis	0.404858	0	0.809717	0

## Sheet: Figure 1C
PATIENT_ID	Grade	SH3BP5L_EXP	SH3BP5L_fold_change
MB-0002	G3	6.54295	0.885161
MB-0008	G3	6.86592	1.10724
MB-0010	G3	6.95707	1.17946
MB-0035	G2	7.10548	1.30725
MB-0036	G2	6.97343	1.19291
MB-0050	G2	7.50046	1.71894
MB-0059	G3	7.04791	1.25611
MB-0060	G3	6.78614	1.04768
MB-0066	G2	6.32199	0.759463
MB-0101	G2	6.76249	1.03064
MB-0102	G2	6.94492	1.16957
MB-0106	G1	6.89282	1.12808
MB-0112	G3	6.49556	0.856557
MB-0115	G3	6.78176	1.0445
MB-0117	G2	6.47197	0.842665
MB-0119	G2	6.01881	0.615517
MB-0120	G3	6.79279	1.05252
MB-0121	G2	6.27494	0.735092
MB-0122	G1	6.56792	0.900612
MB-0123	G3	5.9724	0.59603
MB-0126	G2	7.40286	1.6065
MB-0131	G3	6.98999	1.20668
MB-0133	G1	7.37217	1.57268
MB-0135	G3	6.5452	0.88654
MB-0136	G2	6.17265	0.684779
MB-0138	G2	6.78831	1.04925
MB-0139	G2	6.87702	1.1158
MB-0140	G2	6.99481	1.21073
MB-0142	G2	6.85178	1.09645
MB-0143	G3	7.56007	1.79145
MB-0144	G3	6.91894	1.1487
MB-0145	G2	6.68545	0.977052
MB-0146	G3	7.07199	1.27726
MB-0148	G3	6.72886	1.0069
MB-0150	G2	6.86294	1.10497
MB-0151	G3	6.56866	0.901072
MB-0152	G3	6.49132	0.854041
MB-0154	G2	6.18529	0.690803
MB-0155	G1	6.50224	0.860528
MB-0157	G3	6.93696	1.16313
MB-0158	G3	6.88274	1.12023
MB-0162	G2	6.59554	0.918021
MB-0164	G3	7.55723	1.78792
MB-0165	G3	6.59216	0.915874
MB-0166	G3	6.55313	0.891429
MB-0167	G3	7.39616	1.59906
MB-0171	G3	6.12959	0.66464
MB-0173	G3	6.86874	1.10942
MB-0176	G3	6.44877	0.829219
MB-0180	G2	7.08499	1.28882
MB-0181	G2	6.82575	1.07684
MB-0184	G2	6.57122	0.902675
MB-0185	G3	6.63613	0.944217
MB-0189	G3	6.55418	0.892074
MB-0192	G1	6.26627	0.73069
MB-0194	G2	6.64045	0.947045
MB-0195	G3	7.3758	1.57665
MB-0197	G3	6.56023	0.895827
MB-0198	G3	7.00036	1.21539
MB-0199	G3	7.26966	1.46482
MB-0201	G3	7.10389	1.30581
MB-0202	G3	6.87543	1.11457
MB-0203	G3	6.50099	0.859783
MB-0204	G1	6.56788	0.900587
MB-0206	G3	6.85868	1.1017
MB-0207	G2	6.80992	1.0651
MB-0209	G2	6.71962	1.00047
MB-0214	G3	6.94544	1.16999
MB-0215	G2	6.96024	1.18206
MB-0218	G3	6.43516	0.821437
MB-0220	G3	6.1723	0.68461
MB-0221	G3	6.85431	1.09837
MB-0223	G3	6.32444	0.760753
MB-0224	G3	6.36853	0.784358
MB-0225	G2	6.80058	1.05822
MB-0229	G2	6.17418	0.685504
MB-0232	G2	6.90243	1.13562
MB-0236	G3	6.83444	1.08335
MB-0238	G3	7.06829	1.27398
MB-0239	G1	6.36789	0.784012
MB-0243	G2	6.70279	0.988864
MB-0247	G2	6.44929	0.829517
MB-0248	G3	7.93558	2.32404
MB-0249	G3	7.01171	1.22499
MB-0257	G2	6.91324	1.14417
MB-0258	G3	6.56473	0.898625
MB-0261	G1	6.62204	0.935041
MB-0270	G3	7.39171	1.59413
MB-0272	G3	6.76949	1.03566
MB-0273	G2	7.4968	1.71458
MB-0283	G3	7.04822	1.25638
MB-0285	G2	6.09348	0.648212
MB-0286	G3	5.86195	0.552101
MB-0287	G2	6.47725	0.845755
MB-0291	G3	6.57013	0.901992
MB-0292	G3	7.32532	1.52244
MB-0294	G2	6.2025	0.699095
MB-0295	G1	6.56122	0.896442
MB-0301	G3	6.51002	0.865185
MB-0302	G3	6.91122	1.14257
MB-0306	G3	6.56145	0.896585
MB-0307	G3	6.27075	0.732963
MB-0310	G2	6.60698	0.925331
MB-0311	G1	7.23396	1.42901
MB-0312	G2	6.69719	0.985033
MB-0313	G3	6.47899	0.846774
MB-0314	G3	6.74546	1.01855
MB-0315	G2	6.51111	0.865838
MB-0316	G3	6.82725	1.07796
MB-0317	G3	6.61017	0.927377
MB-0319	G2	6.60668	0.925139
MB-0320	G1	6.89243	1.12778
MB-0321	G3	7.86469	2.21261
MB-0322	G2	6.89414	1.12912
MB-0324	G3	7.25232	1.44731
MB-0325	G3	7.63776	1.89057
MB-0327	G2	6.66123	0.960788
MB-0328	G3	7.38942	1.5916
MB-0336	G3	6.78328	1.0456
MB-0341	G2	7.12192	1.32223
MB-0344	G2	6.7083	0.992649
MB-0345	G2	6.40562	0.804786
MB-0346	G3	7.34109	1.53916
MB-0347	G3	6.71349	0.996226
MB-0348	G1	7.26391	1.45899
MB-0349	G3	6.12457	0.662332
MB-0352	G3	6.48729	0.851658
MB-0354	G3	6.30503	0.750588
MB-0356	G2	6.42367	0.81492
MB-0358	G3	7.52448	1.7478
MB-0359	G2	6.89475	1.12959
MB-0360	G1	6.75308	1.02394
MB-0361	G3	7.15702	1.3548
MB-0362	G2	6.81455	1.06852
MB-0363	G2	6.57135	0.902755
MB-0364	G2	6.34056	0.7693
MB-0366	G2	7.33068	1.52809
MB-0368	G3	6.90617	1.13857
MB-0370	G3	6.97033	1.19035
MB-0371	G3	6.8239	1.07546
MB-0372	G3	7.60307	1.84564
MB-0373	G3	7.48862	1.70489
MB-0374	G3	7.35682	1.55604
MB-0375	G3	7.1284	1.32818
MB-0377	G2	6.61955	0.933426
MB-0378	G3	7.22384	1.41903
MB-0379	G2	6.97185	1.1916
MB-0380	G3	6.77834	1.04203
MB-0382	G2	6.51919	0.870701
MB-0383	G3	5.93842	0.582155
MB-0384	G3	6.84638	1.09236
MB-0385	G3	6.27128	0.733228
MB-0386	G3	6.38415	0.7929
MB-0389	G3	6.44719	0.828316
MB-0392	G3	6.11749	0.659092
MB-0394	G2	5.95487	0.588833
MB-0395	G3	6.41104	0.807816
MB-0397	G1	6.34751	0.773017
MB-0398	G3	6.3534	0.776176
MB-0400	G3	6.77033	1.03626
MB-0401	G3	6.60206	0.922177
MB-0404	G3	7.13882	1.33782
MB-0405	G2	6.88585	1.12265
MB-0406	G3	6.55303	0.891363
MB-0408	G2	6.28396	0.739702
MB-0410	G2	6.48537	0.850526
MB-0411	G2	6.44441	0.826718
MB-0412	G3	6.84967	1.09484
MB-0413	G3	6.50203	0.860406
MB-0419	G2	6.45517	0.832907
MB-0420	G3	6.9992	1.21441
MB-0422	G2	6.92532	1.15379
MB-0423	G2	6.76617	1.03328
MB-0424	G3	6.11941	0.659969
MB-0425	G2	6.48997	0.853243
MB-0426	G2	6.43929	0.823791
MB-0427	G2	6.34774	0.77314
MB-0428	G3	6.6829	0.975327
MB-0429	G3	6.31715	0.756915
MB-0431	G2	6.99061	1.20721
MB-0432	G1	6.40195	0.802742
MB-0434	G3	7.23043	1.42552
MB-0438	G3	6.22776	0.711443
MB-0439	G2	6.41335	0.80911
MB-0440	G3	6.25983	0.727432
MB-0443	G2	6.15521	0.676552
MB-0444	G2	6.56845	0.900945
MB-0445	G2	6.65806	0.95868
MB-0446	G3	6.32492	0.761003
MB-0448	G3	6.60087	0.921419
MB-0449	G1	6.3825	0.791993
MB-0451	G1	6.70766	0.992213
MB-0452	G3	6.69827	0.985772
MB-0453	G3	6.46105	0.836311
MB-0454	G2	6.98107	1.19925
MB-0455	G2	6.5243	0.873787
MB-0460	G2	6.21831	0.706795
MB-0463	G2	6.24014	0.717573
MB-0465	G3	7.00563	1.21984
MB-0466	G2	5.88568	0.56126
MB-0467	G3	6.90392	1.1368
MB-0471	G2	6.41341	0.809145
MB-0474	G3	6.02504	0.61818
MB-0475	G3	6.66054	0.96033
MB-0476	G3	5.71612	0.499021
MB-0480	G3	6.60196	0.922116
MB-0481	G3	7.36503	1.56491
MB-0482	G3	6.6012	0.921632
MB-0483	G3	5.98529	0.601378
MB-0485	G3	6.87901	1.11734
MB-0486	G3	7.06686	1.27272
MB-0491	G2	6.87925	1.11753
MB-0494	G3	6.33791	0.767888
MB-0496	G1	6.40312	0.803393
MB-0497	G2	6.50925	0.864721
MB-0500	G3	6.7701	1.03609
MB-0501	G3	6.69675	0.984734
MB-0503	G2	6.30931	0.752816
MB-0504	G3	6.65294	0.955279
MB-0505	G1	6.11162	0.656413
MB-0506	G3	6.2884	0.741985
MB-0507	G3	6.33964	0.768812
MB-0511	G2	6.82034	1.07281
MB-0513	G2	6.84552	1.0917
MB-0514	G2	6.7003	0.98716
MB-0516	G3	6.37953	0.790363
MB-0517	G2	6.3626	0.781142
MB-0519	G3	6.22836	0.711737
MB-0521	G2	6.40575	0.80486
MB-0524	G3	6.15846	0.678077
MB-0525	G3	6.14523	0.671888
MB-0527	G2	6.29487	0.745319
MB-0528	G3	6.5244	0.873848
MB-0529	G2	7.0657	1.2717
MB-0532	G3	7.76546	2.06554
MB-0536	G3	6.03183	0.621096
MB-0538	G3	6.67219	0.968116
MB-0540	G1	5.90156	0.56747
MB-0541	G3	6.1991	0.697448
MB-0542	G3	6.01903	0.61561
MB-0545	G3	6.50128	0.859959
MB-0546	G2	6.51134	0.865974
MB-0549	G3	7.0185	1.23077
MB-0550	G2	6.70008	0.987009
MB-0559	G3	6.30899	0.752646
MB-0564	G3	6.11375	0.657382
MB-0568	G2	6.36814	0.78415
MB-0569	G3	6.09887	0.650637
MB-0571	G1	5.90838	0.570161
MB-0573	G2	5.66388	0.481276
MB-0574	G3	7.43313	1.64056
MB-0575	G2	6.24344	0.719214
MB-0576	G3	6.86248	1.10461
MB-0579	G2	6.5985	0.919905
MB-0580	G3	6.15262	0.675336
MB-0581	G3	6.56371	0.897985
MB-0583	G2	6.53029	0.877424
MB-0584	G3	6.71944	1.00034
MB-0585	G3	6.22864	0.711877
MB-0589	G2	6.853	1.09738
MB-0590	G3	7.00721	1.22117
MB-0591	G3	7.13434	1.33367
MB-0593	G2	6.73292	1.00974
MB-0594	G3	5.98879	0.602839
MB-0596	G2	6.23839	0.716702
MB-0597	G2	6.0272	0.619108
MB-0598	G2	6.89554	1.13022
MB-0599	G2	5.90136	0.567391
MB-0600	G3	6.74288	1.01673
MB-0601	G3	6.67807	0.97207
MB-0603	G2	6.19927	0.697531
MB-0605	G2	6.88418	1.12135
MB-0606	G2	6.7619	1.03022
MB-0607	G3	6.72929	1.0072
MB-0608	G3	5.98567	0.601538
MB-0609	G2	7.07143	1.27676
MB-0610	G2	6.1917	0.693878
MB-0613	G2	6.04587	0.627172
MB-0614	G3	6.41257	0.808675
MB-0616	G3	6.12016	0.660309
MB-0618	G2	6.55775	0.894285
MB-0619	G3	6.07464	0.639804
MB-0621	G2	6.14729	0.672844
MB-0624	G2	6.18824	0.692219
MB-0628	G2	6.20044	0.698096
MB-0630	G3	7.01513	1.2279
MB-0631	G2	6.38723	0.794594
MB-0632	G2	6.06894	0.637278
MB-0635	G3	6.00611	0.610123
MB-0636	G3	6.92321	1.1521
MB-0637	G3	6.58791	0.913177
MB-0641	G2	6.1327	0.666075
MB-0642	G1	6.80731	1.06317
MB-0643	G3	6.17572	0.686238
MB-0644	G2	5.77384	0.519391
MB-0649	G1	6.11125	0.656245
MB-0650	G2	6.56109	0.896362
MB-0653	G3	6.97312	1.19266
MB-0654	G1	6.67266	0.968431
MB-0656	G3	6.117	0.658868
MB-0657	G2	6.13222	0.665852
MB-0658	G3	6.28775	0.741651
MB-0659	G2	6.70256	0.988706
MB-0660	G3	6.94807	1.17212
MB-0662	G3	6.42081	0.813304
MB-0664	G3	7.29979	1.49573
MB-0666	G3	6.66798	0.965296
MB-0667	G3	6.54322	0.885323
MB-0869	G3	7.43809	1.64621
MB-0880	G1	6.24605	0.720516
MB-0882	G3	6.88718	1.12368
MB-0884	G3	7.17722	1.3739
MB-0891	G1	6.71342	0.996182
MB-0893	G3	6.43486	0.821263
MB-0895	G3	7.31846	1.51521
MB-0899	G2	6.99629	1.21196
MB-0904	G2	6.8836	1.1209
MB-0906	G3	6.69581	0.984095
MB-2513	G2	6.53898	0.882729
MB-2536	G1	6.65435	0.956213
MB-2556	G2	6.5542	0.892091
MB-2564	G1	6.84464	1.09103
MB-2613	G3	6.2494	0.722194
MB-2614	G1	6.77901	1.04252
MB-2616	G2	6.27206	0.733627
MB-2617	G3	6.52166	0.872192
MB-2624	G1	6.68189	0.974645
MB-2632	G3	6.88427	1.12142
MB-2634	G3	6.90087	1.1344
MB-2642	G3	6.66195	0.961264
MB-2669	G2	7.21789	1.41318
MB-2686	G3	6.4295	0.818219
MB-2705	G2	7.43852	1.6467
MB-2708	G2	6.1125	0.656816
MB-2711	G2	6.81532	1.06909
MB-2725	G1	6.39542	0.799115
MB-2728	G3	6.84928	1.09455
MB-2730	G3	7.35922	1.55863
MB-2735	G3	6.88832	1.12458
MB-2742	G3	6.89554	1.13022
MB-2745	G2	7.38522	1.58697
MB-2747	G1	6.96104	1.18271
MB-2749	G1	6.55114	0.8902
MB-2750	G1	6.88053	1.11852
MB-2752	G2	6.55643	0.893466
MB-2753	G3	7.04422	1.2529
MB-2754	G2	6.92527	1.15375
MB-2760	G2	6.35682	0.778019
MB-2763	G2	6.40259	0.803095
MB-2765	G3	6.71394	0.996537
MB-2767	G3	7.21296	1.40837
MB-2769	G2	6.36094	0.780244
MB-2772	G3	6.39519	0.798988
MB-2774	G2	7.00741	1.22134
MB-2779	G2	7.03609	1.24586
MB-2781	G2	6.89654	1.131
MB-2786	G3	7.10095	1.30316
MB-2790	G2	6.90442	1.13719
MB-2791	G2	7.55072	1.77988
MB-2793	G2	7.22092	1.41615
MB-2795	G2	6.79524	1.05431
MB-2796	G3	5.98879	0.602839
MB-2797	G1	6.90107	1.13456
MB-2801	G2	7.12044	1.32088
MB-2803	G2	7.24341	1.4384
MB-2814	G2	7.32454	1.52161
MB-2819	G1	6.8154	1.06915
MB-2827	G3	7.60842	1.8525
MB-2834	G2	7.12508	1.32513
MB-2835	G3	6.89473	1.12958
MB-2838	G2	7.03906	1.24843
MB-2840	G2	6.59006	0.914539
MB-2842	G3	7.06217	1.26859
MB-2843	G2	6.68505	0.976779
MB-2844	G3	7.60034	1.84217
MB-2845	G2	6.55436	0.892187
MB-2847	G3	8.16222	2.71938
MB-2848	G2	6.92407	1.15279
MB-2849	G3	7.1941	1.39007
MB-2851	G3	6.65763	0.958389
MB-2853	G2	6.62209	0.935072
MB-2854	G2	6.72171	1.00192
MB-2857	G3	6.33289	0.765222
MB-2858	G3	6.74222	1.01627
MB-2863	G1	6.1768	0.686751
MB-2867	G1	6.32696	0.762082
MB-2912	G3	7.21859	1.41387
MB-2916	G1	6.6374	0.94505
MB-2917	G3	7.0469	1.25524
MB-2922	G3	7.10199	1.30409
MB-2933	G1	6.87713	1.11589
MB-2947	G2	6.55342	0.891609
MB-2951	G2	6.67684	0.971242
MB-2953	G2	6.28835	0.741956
MB-2954	G2	6.98831	1.20528
MB-2957	G3	6.55767	0.894235
MB-2960	G3	6.23001	0.712553
MB-2963	G2	6.4796	0.84713
MB-2964	G3	7.15382	1.35179
MB-2966	G3	6.76067	1.02935
MB-2969	G2	6.51092	0.865722
MB-2970	G2	6.68597	0.977402
MB-2971	G2	6.31104	0.753716
MB-2977	G1	6.3113	0.753855
MB-2983	G2	7.12852	1.3283
MB-2984	G3	7.24726	1.44225
MB-2994	G3	6.29237	0.744029
MB-2996	G3	6.15715	0.677459
MB-2999	G3	6.89469	1.12955
MB-3002	G2	5.97136	0.5956
MB-3005	G2	7.05351	1.261
MB-3006	G2	6.25697	0.725992
MB-3007	G2	6.70221	0.988468
MB-3008	G1	6.39644	0.799682
MB-3013	G1	6.06641	0.636162
MB-3014	G3	6.38164	0.79152
MB-3016	G3	7.22346	1.41865
MB-3021	G3	7.09588	1.29858
MB-3025	G3	6.81883	1.07169
MB-3026	G3	6.71639	0.998229
MB-3028	G3	7.0918	1.29492
MB-3032	G1	6.53251	0.878777
MB-3033	G2	6.70877	0.992975
MB-3035	G2	6.88965	1.12561
MB-3037	G2	7.00616	1.22029
MB-3046	G3	7.48314	1.69843
MB-3049	G2	6.5316	0.87822
MB-3057	G3	6.21923	0.707249
MB-3058	G3	7.07606	1.28086
MB-3060	G3	6.84923	1.09451
MB-3063	G3	6.82552	1.07667
MB-3064	G1	6.78749	1.04866
MB-3067	G3	6.93824	1.16416
MB-3079	G2	7.36507	1.56496
MB-3083	G3	6.92376	1.15254
MB-3085	G2	6.54607	0.887073
MB-3102	G2	6.96228	1.18373
MB-3103	G3	6.85074	1.09566
MB-3104	G2	7.33001	1.52739
MB-3105	G1	7.15894	1.35661
MB-3110	G2	7.26441	1.45949
MB-3121	G1	6.72727	1.00579
MB-3122	G3	6.2683	0.731718
MB-3123	G3	7.05582	1.26302
MB-3165	G3	7.46647	1.67892
MB-3167	G2	7.64047	1.89412
MB-3171	G2	6.2311	0.71309
MB-3222	G1	6.20474	0.70018
MB-3228	G2	7.37131	1.57175
MB-3235	G3	6.52754	0.875752
MB-3254	G1	6.87352	1.1131
MB-3271	G3	6.6735	0.968994
MB-3272	G3	6.69711	0.984984
MB-3275	G3	6.72901	1.007
MB-3277	G3	6.43075	0.818926
MB-3292	G3	6.5135	0.867272
MB-3298	G2	7.11061	1.31191
MB-3300	G2	6.47247	0.842953
MB-3303	G3	6.54442	0.886063
MB-3328	G2	6.96594	1.18674
MB-3329	G3	6.89616	1.1307
MB-3341	G2	7.20906	1.40456
MB-3350	G2	6.83225	1.08171
MB-3351	G2	6.27958	0.737463
MB-3355	G3	7.63861	1.89168
MB-3357	G3	7.3661	1.56608
MB-3360	G3	7.02867	1.23947
MB-3361	G3	6.95538	1.17808
MB-3365	G2	6.46209	0.83691
MB-3367	G3	6.55282	0.891236
MB-3371	G2	7.13267	1.33212
MB-3378	G2	6.465	0.838603
MB-3379	G3	6.71811	0.999422
MB-3382	G3	6.79885	1.05695
MB-3386	G3	6.83593	1.08447
MB-3388	G3	7.44279	1.65158
MB-3389	G3	6.39248	0.79749
MB-3395	G3	6.06455	0.635345
MB-3403	G2	6.79642	1.05517
MB-3412	G3	6.96053	1.18229
MB-3429	G2	5.96425	0.592672
MB-3430	G3	7.01402	1.22695
MB-3437	G3	6.52996	0.877224
MB-3439	G2	7.0049	1.21922
MB-3450	G2	7.72459	2.00784
MB-3452	G3	6.57866	0.907344
MB-3453	G3	6.7456	1.01865
MB-3459	G2	6.95698	1.17939
MB-3467	G2	7.05123	1.25901
MB-3470	G3	7.02543	1.2367
MB-3476	G3	7.25521	1.45021
MB-3479	G3	6.83155	1.08118
MB-3487	G3	6.91876	1.14855
MB-3488	G3	7.23355	1.4286
MB-3490	G2	7.25286	1.44786
MB-3492	G3	6.77871	1.0423
MB-3497	G3	7.31931	1.5161
MB-3502	G3	7.31346	1.50996
MB-3506	G3	6.93808	1.16404
MB-3525	G3	6.80391	1.06066
MB-3545	G3	6.6434	0.948988
MB-3548	G2	7.08261	1.28669
MB-3556	G3	6.42507	0.815711
MB-3567	G3	6.94906	1.17293
MB-3600	G2	6.45286	0.831576
MB-3606	G3	6.23494	0.714993
MB-3702	G3	7.61274	1.85806
MB-3706	G3	6.59693	0.918904
MB-3707	G3	6.20292	0.699297
MB-3711	G1	6.99226	1.20859
MB-3752	G3	6.79028	1.05069
MB-3781	G2	6.58843	0.913504
MB-3823	G2	6.56106	0.896342
MB-3824	G3	7.92272	2.30342
MB-3838	G3	6.92946	1.1571
MB-3840	G2	6.68862	0.979203
MB-3842	G3	6.00819	0.611002
MB-3850	G2	6.37069	0.785538
MB-3852	G3	6.55945	0.895338
MB-3854	G1	6.81992	1.0725
MB-3865	G1	6.15426	0.676104
MB-3866	G3	6.94337	1.16832
MB-3871	G2	6.58504	0.911365
MB-3874	G2	6.49374	0.855478
MB-4000	G2	6.76586	1.03305
MB-4003	G2	8.08663	2.58057
MB-4004	G3	7.52634	1.75005
MB-4011	G3	6.76149	1.02993
MB-4017	G3	6.64218	0.948186
MB-4018	G2	6.49147	0.854132
MB-4120	G2	7.25658	1.4516
MB-4127	G3	8.43395	3.28298
MB-4140	G3	7.94438	2.33827
MB-4146	G3	7.58688	1.82505
MB-4148	G2	7.56361	1.79585
MB-4154	G3	6.77537	1.03989
MB-4171	G3	6.79491	1.05407
MB-4173	G2	6.42267	0.814353
MB-4230	G2	6.68072	0.973855
MB-4233	G2	7.03848	1.24793
MB-4266	G3	7.76539	2.06544
MB-4276	G2	7.9217	2.30179
MB-4289	G1	7.93751	2.32715
MB-4293	G2	7.93282	2.3196
MB-4357	G3	7.74333	2.0341
MB-4408	G3	7.86108	2.20708
MB-4421	G2	7.8895	2.25099
MB-4599	G3	7.73171	2.01778
MB-4616	G2	7.13671	1.33586
MB-4618	G2	7.6922	1.96327
MB-4622	G3	7.70464	1.98026
MB-4623	G2	6.52575	0.87467
MB-4627	G3	6.97185	1.1916
MB-4633	G3	6.69941	0.986555
MB-4634	G3	7.15386	1.35183
MB-4640	G3	7.67344	1.93791
MB-4641	G3	6.94854	1.17251
MB-4642	G3	6.75715	1.02684
MB-4644	G2	7.89024	2.25215
MB-4648	G3	6.86114	1.10359
MB-4649	G2	7.27067	1.46584
MB-4651	G2	7.27312	1.46833
MB-4655	G3	7.89552	2.26041
MB-4661	G2	6.8845	1.1216
MB-4665	G3	7.12348	1.32366
MB-4666	G3	7.30571	1.50188
MB-4667	G3	7.3082	1.50447
MB-4670	G2	7.50361	1.72269
MB-4671	G3	7.5968	1.83764
MB-4672	G3	6.71456	0.99697
MB-4674	G2	6.99875	1.21403
MB-4682	G3	7.09899	1.30138
MB-4685	G3	7.4625	1.6743
MB-4686	G3	7.67386	1.93848
MB-4687	G3	6.08632	0.645004
MB-4688	G2	7.38587	1.58769
MB-4691	G3	7.66073	1.9209
MB-4694	G3	8.2033	2.79792
MB-4698	G3	7.45875	1.66995
MB-4701	G3	7.72781	2.01233
MB-4702	G3	7.70985	1.98743
MB-4704	G3	7.36488	1.56475
MB-4706	G3	6.73477	1.01103
MB-4708	G3	6.866	1.10731
MB-4709	G2	8.27266	2.93572
MB-4710	G3	7.4097	1.61413
MB-4712	G3	7.158	1.35572
MB-4715	G3	7.60863	1.85277
MB-4716	G3	7.28519	1.48067
MB-4717	G3	7.60068	1.84259
MB-4718	G1	7.13434	1.33367
MB-4719	G2	7.49345	1.71061
MB-4721	G1	7.57907	1.8152
MB-4723	G3	6.74502	1.01824
MB-4724	G3	6.97312	1.19266
MB-4729	G3	7.61614	1.86244
MB-4730	G3	7.04609	1.25454
MB-4732	G3	6.31953	0.758167
MB-4733	G3	6.54798	0.88825
MB-4735	G2	7.27215	1.46734
MB-4737	G3	6.25533	0.725167
MB-4739	G2	6.8393	1.08701
MB-4741	G2	7.12561	1.32562
MB-4743	G2	6.50776	0.863829
MB-4745	G3	7.64166	1.89568
MB-4749	G3	7.01078	1.2242
MB-4752	G2	6.80496	1.06144
MB-4757	G3	7.41667	1.62195
MB-4758	G3	6.5698	0.901788
MB-4762	G2	6.17745	0.687061
MB-4763	G3	6.60432	0.923626
MB-4764	G3	6.90514	1.13776
MB-4767	G3	6.68711	0.97818
MB-4770	G3	6.72568	1.00468
MB-4771	G2	6.84665	1.09256
MB-4778	G2	6.18106	0.688783
MB-4779	G2	6.5863	0.912158
MB-4784	G3	6.92034	1.14981
MB-4785	G2	7.44524	1.65439
MB-4787	G2	6.85358	1.09781
MB-4790	G2	6.91557	1.14601
MB-4791	G1	6.21409	0.704731
MB-4796	G2	7.27005	1.46521
MB-4797	G2	6.76781	1.03446
MB-4800	G3	7.12194	1.32225
MB-4801	G3	6.55005	0.889527
MB-4805	G3	6.51541	0.868421
MB-4806	G2	6.62354	0.936014
MB-4809	G3	6.62663	0.938015
MB-4814	G2	6.39307	0.797817
MB-4818	G2	6.31829	0.757518
MB-4822	G2	6.18409	0.69023
MB-4825	G2	6.52731	0.875616
MB-4827	G2	7.09366	1.29658
MB-4832	G1	6.48864	0.852454
MB-4834	G3	6.51827	0.870146
MB-4849	G3	6.68922	0.979609
MB-4851	G2	6.57389	0.904346
MB-4855	G3	6.04143	0.625242
MB-4858	G3	7.17077	1.36777
MB-4862	G3	6.71079	0.994367
MB-4866	G1	6.5104	0.865414
MB-4867	G2	6.37463	0.787683
MB-4869	G2	7.15054	1.34873
MB-4871	G2	6.5055	0.862479
MB-4872	G2	6.60179	0.922003
MB-4878	G2	6.32334	0.760171
MB-4886	G3	7.30238	1.49842
MB-4887	G3	6.96866	1.18898
MB-4888	G3	6.32522	0.761162
MB-4894	G3	7.13282	1.33226
MB-4898	G2	6.58877	0.913725
MB-4899	G2	6.60497	0.924041
MB-4900	G2	6.34201	0.770073
MB-4906	G1	5.98047	0.599373
MB-4908	G3	7.05104	1.25885
MB-4911	G3	6.5597	0.895495
MB-4912	G2	6.65834	0.958866
MB-4929	G3	6.79906	1.0571
MB-4930	G3	7.13517	1.33443
MB-4933	G2	6.80968	1.06492
MB-4934	G2	6.36428	0.782055
MB-4935	G3	7.50372	1.72283
MB-4937	G3	6.50575	0.862624
MB-4938	G2	6.97135	1.19119
MB-4941	G2	6.72886	1.0069
MB-4944	G2	6.79342	1.05298
MB-4945	G3	6.98965	1.2064
MB-4950	G3	7.1234	1.32359
MB-4952	G3	6.18377	0.690078
MB-4956	G3	7.06842	1.2741
MB-4959	G1	6.3539	0.776447
MB-4961	G2	6.70554	0.990754
MB-4962	G2	7.05187	1.25957
MB-4965	G2	6.74307	1.01686
MB-4966	G1	6.45892	0.835076
MB-4967	G2	6.72345	1.00313
MB-4968	G2	6.36898	0.784603
MB-4969	G2	6.39186	0.797148
MB-4970	G2	6.61393	0.9298
MB-4977	G3	7.10383	1.30576
MB-4981	G3	6.44282	0.825809
MB-4982	G3	6.53814	0.882213
MB-4986	G2	6.85891	1.10188
MB-4991	G3	6.94715	1.17138
MB-4992	G2	6.7524	1.02346
MB-4993	G3	6.40413	0.803957
MB-4994	G2	6.89224	1.12763
MB-4998	G3	7.43951	1.64783
MB-4999	G2	6.48785	0.851988
MB-5001	G2	6.34171	0.769912
MB-5004	G3	7.28983	1.48544
MB-5011	G2	6.88367	1.12096
MB-5013	G2	6.78877	1.04959
MB-5014	G3	6.76226	1.03048
MB-5015	G3	7.43536	1.6431
MB-5017	G3	6.5713	0.902722
MB-5018	G2	6.71241	0.995485
MB-5019	G3	6.66894	0.965935
MB-5020	G3	6.97017	1.19022
MB-5022	G3	6.91297	1.14395
MB-5027	G3	7.00793	1.22179
MB-5033	G1	6.83368	1.08278
MB-5035	G3	6.74628	1.01913
MB-5040	G3	6.37031	0.785331
MB-5041	G3	6.63484	0.94337
MB-5043	G3	6.87028	1.1106
MB-5044	G2	6.4249	0.815615
MB-5045	G3	7.26629	1.4614
MB-5048	G2	6.84254	1.08945
MB-5049	G2	6.90861	1.1405
MB-5050	G2	6.6531	0.955384
MB-5052	G3	6.29941	0.747666
MB-5053	G2	6.10755	0.654566
MB-5058	G3	6.67357	0.969038
MB-5059	G2	7.06148	1.26799
MB-5060	G2	7.58616	1.82415
MB-5061	G2	6.72454	1.00389
MB-5062	G3	6.82186	1.07394
MB-5064	G2	6.65575	0.957142
MB-5065	G3	6.27247	0.733836
MB-5066	G2	6.44847	0.829048
MB-5068	G2	6.55342	0.891609
MB-5070	G3	6.1938	0.69489
MB-5072	G3	6.22287	0.709036
MB-5074	G3	6.84036	1.08781
MB-5076	G3	7.19466	1.39061
MB-5078	G2	7.2261	1.42125
MB-5084	G2	6.77127	1.03693
MB-5088	G2	6.77842	1.04209
MB-5093	G2	6.7446	1.01794
MB-5097	G2	6.9968	1.21239
MB-5100	G3	7.05123	1.25901
MB-5101	G2	5.964	0.592569
MB-5104	G2	7.5735	1.8082
MB-5106	G2	6.4538	0.832118
MB-5107	G3	6.96896	1.18922
MB-5109	G2	6.78647	1.04792
MB-5114	G3	6.92638	1.15464
MB-5115	G3	7.15537	1.35325
MB-5116	G2	6.97624	1.19524
MB-5117	G2	6.88424	1.1214
MB-5118	G2	6.65976	0.959807
MB-5119	G2	6.62498	0.936947
MB-5120	G3	6.86732	1.10832
MB-5121	G3	7.06736	1.27316
MB-5123	G2	6.23842	0.716716
MB-5124	G2	7.06529	1.27133
MB-5126	G3	6.75883	1.02803
MB-5131	G2	6.72302	1.00283
MB-5136	G3	6.76316	1.03113
MB-5137	G3	7.40155	1.60503
MB-5138	G3	6.69546	0.983855
MB-5139	G3	6.79953	1.05745
MB-5140	G2	6.78974	1.05029
MB-5143	G2	6.58564	0.911745
MB-5144	G2	7.34477	1.5431
MB-5145	G3	6.1998	0.697789
MB-5147	G3	6.60545	0.924346
MB-5152	G2	6.49411	0.855695
MB-5157	G3	6.69696	0.98488
MB-5158	G2	7.05337	1.26087
MB-5160	G2	6.97297	1.19253
MB-5161	G2	6.61116	0.928015
MB-5163	G3	6.8564	1.09997
MB-5166	G3	7.14012	1.33902
MB-5169	G3	6.65633	0.957532
MB-5172	G3	6.42139	0.813634
MB-5176	G2	6.47254	0.842998
MB-5179	G3	7.07005	1.27554
MB-5182	G3	6.66462	0.963049
MB-5183	G2	6.36743	0.78376
MB-5184	G2	6.44652	0.827928
MB-5185	G3	7.0881	1.2916
MB-5188	G3	6.92368	1.15248
MB-5189	G3	6.27797	0.736637
MB-5193	G1	6.45944	0.835376
MB-5195	G3	6.95893	1.18098
MB-5196	G2	7.03569	1.24552
MB-5197	G2	6.38928	0.795722
MB-5200	G3	7.13492	1.3342
MB-5201	G2	7.08409	1.28801
MB-5205	G3	6.69437	0.983111
MB-5206	G2	6.56337	0.897776
MB-5209	G3	7.3084	1.50468
MB-5211	G3	6.56451	0.898488
MB-5212	G3	7.60113	1.84317
MB-5213	G3	6.54482	0.886307
MB-5215	G3	7.36493	1.56481
MB-5218	G3	6.74656	1.01933
MB-5219	G2	6.69674	0.984732
MB-5221	G1	7.04169	1.25071
MB-5222	G3	6.40225	0.802907
MB-5223	G2	6.74385	1.01741
MB-5224	G3	6.75384	1.02449
MB-5226	G3	6.31641	0.756531
MB-5227	G2	6.27183	0.733507
MB-5228	G3	7.26543	1.46053
MB-5229	G3	6.99599	1.21171
MB-5230	G2	6.62648	0.937918
MB-5232	G2	6.50099	0.859783
MB-5233	G2	6.90352	1.13648
MB-5236	G3	6.61886	0.932981
MB-5238	G3	6.00695	0.610477
MB-5240	G2	6.19304	0.694526
MB-5243	G1	6.376	0.788433
MB-5244	G3	6.51008	0.865217
MB-5253	G2	6.28193	0.738661
MB-5256	G2	6.40255	0.803075
MB-5258	G3	6.75589	1.02594
MB-5259	G3	6.92885	1.15662
MB-5260	G3	6.16593	0.681596
MB-5261	G2	6.05428	0.630834
MB-5264	G3	6.79055	1.05088
MB-5266	G3	6.41578	0.810472
MB-5267	G2	5.90893	0.570377
MB-5268	G2	6.11878	0.659679
MB-5270	G3	6.64554	0.950391
MB-5272	G3	6.24258	0.718788
MB-5273	G3	6.31754	0.757122
MB-5279	G3	6.68547	0.977067
MB-5281	G3	6.37364	0.787144
MB-5284	G3	5.92469	0.576642
MB-5287	G2	6.41439	0.809692
MB-5288	G2	7.24699	1.44198
MB-5289	G3	6.72998	1.00768
MB-5290	G2	6.71669	0.998437
MB-5291	G2	6.50101	0.859799
MB-5292	G2	6.9986	1.2139
MB-5293	G2	6.88166	1.1194
MB-5294	G3	7.09705	1.29964
MB-5296	G3	6.36477	0.78232
MB-5299	G3	7.61519	1.86121
MB-5300	G1	6.64232	0.948274
MB-5301	G2	7.34455	1.54286
MB-5302	G1	7.55524	1.78547
MB-5305	G2	6.75706	1.02677
MB-5306	G3	6.50434	0.861781
MB-5310	G2	6.70789	0.992366
MB-5311	G2	6.29804	0.746959
MB-5312	G3	6.11513	0.658015
MB-5315	G3	6.67378	0.969183
MB-5318	G3	6.92946	1.1571
MB-5322	G2	6.93436	1.16104
MB-5323	G3	6.47581	0.844909
MB-5324	G2	6.52991	0.877197
MB-5325	G3	6.33961	0.768794
MB-5327	G2	7.1645	1.36184
MB-5328	G2	6.40413	0.803957
MB-5329	G3	6.78468	1.04662
MB-5330	G2	7.16337	1.36077
MB-5331	G2	6.79656	1.05527
MB-5338	G2	6.30929	0.752803
MB-5341	G2	6.90797	1.14
MB-5347	G3	6.29913	0.74752
MB-5348	G3	6.1972	0.696532
MB-5349	G2	6.70102	0.987656
MB-5350	G3	6.88083	1.11875
MB-5351	G3	6.06561	0.635811
MB-5358	G2	7.02542	1.23669
MB-5360	G2	7.06087	1.26745
MB-5361	G2	7.02422	1.23566
MB-5365	G2	6.50433	0.861777
MB-5366	G3	7.04081	1.24995
MB-5369	G2	7.18505	1.38138
MB-5370	G3	6.97353	1.19299
MB-5377	G3	7.05886	1.26568
MB-5378	G3	6.47418	0.843954
MB-5381	G3	7.19221	1.38825
MB-5382	G2	6.68774	0.978604
MB-5383	G2	6.44857	0.829105
MB-5384	G2	6.53712	0.881587
MB-5385	G1	6.23597	0.715502
MB-5387	G3	7.25753	1.45255
MB-5388	G2	6.64635	0.950931
MB-5389	G2	6.29368	0.744702
MB-5390	G3	7.21781	1.4131
MB-5392	G3	6.68047	0.973688
MB-5393	G2	6.28116	0.738268
MB-5395	G3	7.13434	1.33367
MB-5396	G3	6.59084	0.915036
MB-5397	G3	6.71073	0.994327
MB-5398	G2	6.62143	0.934643
MB-5401	G2	6.75202	1.0232
MB-5402	G2	6.3032	0.749634
MB-5403	G2	6.48676	0.851344
MB-5404	G2	7.11663	1.31739
MB-5405	G3	6.61112	0.927989
MB-5408	G2	6.0796	0.642004
MB-5409	G3	6.58576	0.911818
MB-5411	G3	7.03808	1.24758
MB-5412	G2	7.21266	1.40807
MB-5413	G2	6.7691	1.03538
MB-5414	G3	6.91786	1.14783
MB-5417	G3	6.53604	0.880929
MB-5418	G3	6.69827	0.985772
MB-5421	G3	7.25306	1.44805
MB-5422	G1	7.06736	1.27316
MB-5424	G2	6.10554	0.653655
MB-5427	G2	7.34828	1.54686
MB-5429	G2	6.26175	0.728402
MB-5432	G2	6.39362	0.798119
MB-5433	G2	6.43939	0.823845
MB-5441	G3	6.21303	0.704216
MB-5442	G3	7.5463	1.77444
MB-5446	G3	5.94457	0.584641
MB-5451	G2	7.1302	1.32984
MB-5454	G3	6.69292	0.982127
MB-5455	G2	6.69533	0.983768
MB-5457	G2	6.9226	1.15162
MB-5459	G3	6.326	0.761575
MB-5468	G3	6.87695	1.11575
MB-5472	G2	6.97392	1.19332
MB-5473	G3	6.67187	0.967896
MB-5474	G3	6.71748	0.998984
MB-5475	G2	6.51973	0.871024
MB-5477	G2	6.72998	1.00768
MB-5478	G3	6.88541	1.12231
MB-5481	G3	6.91843	1.14829
MB-5482	G3	6.69696	0.98488
MB-5483	G2	6.89531	1.13004
MB-5484	G2	6.84597	1.09204
MB-5485	G3	6.76879	1.03515
MB-5486	G3	7.07291	1.27807
MB-5489	G2	6.55353	0.891673
MB-5490	G2	6.83172	1.08131
MB-5491	G3	7.10169	1.30382
MB-5493	G3	7.37615	1.57703
MB-5495	G2	6.43035	0.818703
MB-5497	G2	6.43801	0.823058
MB-5498	G3	6.55683	0.893714
MB-5499	G1	6.16346	0.680432
MB-5502	G2	7.0389	1.2483
MB-5505	G2	6.91052	1.14202
MB-5510	G3	6.53406	0.879723
MB-5511	G3	6.65603	0.957328
MB-5514	G2	6.61055	0.927624
MB-5518	G3	7.23699	1.43201
MB-5519	G2	7.04701	1.25533
MB-5520	G3	6.43054	0.818806
MB-5521	G3	6.71872	0.999846
MB-5525	G3	6.66301	0.961974
MB-5526	G3	6.9862	1.20352
MB-5529	G3	6.78165	1.04443
MB-5531	G2	6.5749	0.904979
MB-5532	G2	7.0341	1.24415
MB-5534	G2	6.56899	0.901283
MB-5535	G3	6.75598	1.026
MB-5540	G3	6.61463	0.930246
MB-5541	G2	5.95191	0.587625
MB-5548	G3	7.29881	1.49471
MB-5549	G2	6.57965	0.907964
MB-5550	G2	6.28068	0.738023
MB-5551	G3	7.38762	1.58962
MB-5554	G1	6.68852	0.979136
MB-5556	G3	6.73273	1.0096
MB-5560	G2	6.91317	1.14411
MB-5562	G2	6.93906	1.16483
MB-5565	G3	7.07188	1.27716
MB-5567	G2	6.41161	0.808136
MB-5571	G2	6.36177	0.780692
MB-5575	G2	6.82234	1.0743
MB-5576	G3	6.65659	0.9577
MB-5579	G3	6.6345	0.94315
MB-5580	G2	5.89775	0.565973
MB-5582	G2	6.44474	0.826909
MB-5583	G2	6.98488	1.20242
MB-5584	G3	6.74561	1.01866
MB-5589	G2	7.23836	1.43337
MB-5590	G3	6.45672	0.833804
MB-5591	G2	6.85868	1.1017
MB-5596	G2	6.3769	0.788926
MB-5597	G2	6.63733	0.945001
MB-5599	G2	6.09945	0.6509
MB-5601	G2	6.50396	0.86156
MB-5602	G3	6.48168	0.848354
MB-5603	G2	6.62683	0.938147
MB-5604	G2	6.65106	0.954038
MB-5613	G2	6.88041	1.11843
MB-5616	G3	6.59778	0.91945
MB-5617	G2	6.62684	0.938153
MB-5622	G3	6.90506	1.1377
MB-5623	G2	6.83883	1.08665
MB-5625	G3	6.06522	0.635638
MB-5626	G2	7.00605	1.22019
MB-5629	G2	6.93424	1.16094
MB-5632	G2	7.13134	1.3309
MB-5634	G3	6.88558	1.12244
MB-5635	G2	6.71833	0.999573
MB-5638	G2	6.7838	1.04598
MB-5642	G2	7.20598	1.40157
MB-5645	G2	6.76653	1.03353
MB-5646	G3	7.1499	1.34813
MB-5647	G3	6.46161	0.836634
MB-5651	G3	6.71521	0.997416
MB-5653	G3	6.69254	0.981867
MB-5654	G2	6.88462	1.12169
MB-0000	G3	6.02193	0.61685
MB-0005	G2	6.69304	0.982206
MB-0006	G2	6.11071	0.656001
MB-0014	G2	6.15845	0.678073
MB-0020	G3	6.85265	1.09711
MB-0022	G2	6.38571	0.793758
MB-0028	G3	6.34575	0.772072
MB-0039	G1	6.91058	1.14206
MB-0045	G3	6.26637	0.73074
MB-0046	G3	7.31536	1.51196
MB-0048	G2	5.97816	0.598415
MB-0053	G2	6.35805	0.778683
MB-0054	G3	6.24088	0.71794
MB-0056	G2	6.29128	0.743463
MB-0062	G3	6.75157	1.02287
MB-0064	G2	6.25575	0.725379
MB-0068	G1	5.99824	0.606803
MB-0071	G2	6.44308	0.825958
MB-0079	G3	6.34278	0.770487
MB-0081	G2	6.40396	0.803862
MB-0083	G2	6.46002	0.83571
MB-0093	G3	6.69811	0.985661
MB-0095	G2	6.82906	1.07931
MB-0097	G3	7.33257	1.53011
MB-0099	G2	6.15379	0.675884
MB-0100	G3	6.90437	1.13716
MB-0107	G3	7.16029	1.35787
MB-0108	G3	6.49667	0.857217
MB-0109	G3	6.33556	0.766641
MB-0111	G1	6.63172	0.941334
MB-0113	G3	6.90901	1.14082
MB-0114	G2	7.57567	1.81092
MB-0116	G2	6.44211	0.825401
MB-0124	G2	7.00397	1.21844
MB-0125	G1	6.82528	1.07649
MB-0127	G2	7.22604	1.42119
MB-0128	G2	7.04892	1.257
MB-0129	G3	6.8098	1.065
MB-0130	G1	7.03755	1.24713
MB-0134	G3	6.7446	1.01795
MB-0147	G2	7.51701	1.73877
MB-0149	G3	7.58705	1.82527
MB-0156	G1	6.37092	0.785662
MB-0159	NA	6.77892	1.04245
MB-0163	G3	7.10191	1.30402
MB-0168	G3	6.50557	0.862521
MB-0169	G2	6.54674	0.887487
MB-0170	G1	6.19321	0.694605
MB-0172	G2	6.67413	0.969418
MB-0174	G3	6.99324	1.2094
MB-0175	G1	6.25519	0.725099
MB-0177	G2	6.41868	0.812103
MB-0178	G3	7.89864	2.26529
MB-0179	G3	6.59456	0.917396
MB-0188	G2	6.73875	1.01382
MB-0191	G3	7.1557	1.35356
MB-0193	G3	6.92858	1.1564
MB-0200	G3	6.9836	1.20135
MB-0205	G2	6.2976	0.746729
MB-0210	G2	6.5173	0.869562
MB-0211	G3	6.49797	0.857989
MB-0222	NA	6.19559	0.695755
MB-0226	G1	6.57503	0.905061
MB-0227	G2	6.90478	1.13747
MB-0228	G1	6.36055	0.780035
MB-0230	NA	6.71037	0.994079
MB-0231	NA	6.90437	1.13716
MB-0233	G2	6.38195	0.791692
MB-0234	NA	6.68013	0.973458
MB-0235	G2	7.0965	1.29914
MB-0241	G3	6.38972	0.795963
MB-0242	G2	6.75008	1.02182
MB-0244	G1	6.403	0.803326
MB-0245	NA	6.341	0.769533
MB-0253	G2	6.83704	1.0853
MB-0256	G1	6.66199	0.961294
MB-0259	G3	6.67872	0.972506
MB-0260	NA	6.1634	0.680402
MB-0262	G3	6.19827	0.697047
MB-0263	NA	6.19772	0.696781
MB-0264	G3	5.80246	0.5298
MB-0265	G2	6.77072	1.03654
MB-0266	NA	6.52064	0.871573
MB-0268	G3	7.1574	1.35515
MB-0269	G3	6.84349	1.09017
MB-0275	G1	6.43321	0.820327
MB-0278	G3	7.02908	1.23982
MB-0279	G1	6.43668	0.822299
MB-0280	G2	6.66702	0.964647
MB-0282	G3	6.04968	0.628827
MB-0284	NA	6.30606	0.751123
MB-0288	G2	6.04691	0.627623
MB-0289	G3	6.19772	0.696781
MB-0290	G1	6.71074	0.994329
MB-0293	G1	6.3737	0.787176
MB-0299	NA	8.04108	2.50037
MB-0303	G3	6.74716	1.01975
MB-0304	G3	6.96648	1.18718
MB-0305	G3	6.62371	0.93612
MB-0308	G1	6.62405	0.936342
MB-0309	G1	6.81354	1.06777
MB-0318	NA	7.40128	1.60474
MB-0333	NA	6.23948	0.717245
MB-0339	G2	6.74605	1.01897
MB-0340	G3	6.63101	0.940872
MB-0342	G2	6.16572	0.681497
MB-0343	G2	5.99465	0.605294
MB-0350	G3	7.20864	1.40415
MB-0351	NA	7.01724	1.2297
MB-0353	G2	6.31838	0.757564
MB-0365	G2	6.30371	0.749901
MB-0367	G2	6.36782	0.783977
MB-0369	G3	7.68901	1.95894
MB-0381	G3	6.88269	1.1202
MB-0388	G3	6.04555	0.62703
MB-0390	G3	6.452	0.831082
MB-0391	G3	6.53298	0.879064
MB-0393	G3	6.0079	0.610878
MB-0396	G3	6.67553	0.970356
MB-0399	G3	6.44564	0.827423
MB-0402	G1	5.68058	0.486881
MB-0414	G3	6.89234	1.12771
MB-0417	G2	6.02215	0.616943
MB-0418	G3	6.75045	1.02208
MB-0421	G3	6.42971	0.81834
MB-0435	G2	6.76553	1.03282
MB-0436	G3	6.3851	0.793423
MB-0437	G2	6.35565	0.777387
MB-0442	G2	5.73968	0.507238
MB-0458	G2	6.00659	0.610326
MB-0459	G3	6.41647	0.810864
MB-0462	G3	6.04102	0.625065
MB-0464	G3	6.51064	0.865553
MB-0468	G3	6.4102	0.807346
MB-0469	G3	6.52695	0.875399
MB-0470	G1	7.18888	1.38505
MB-0472	NA	6.54776	0.888114
MB-0478	G2	6.534	0.879683
MB-0479	G3	6.69997	0.986933
MB-0484	G3	6.67766	0.971791
MB-0487	G2	5.9535	0.588272
MB-0488	G1	5.99528	0.605558
MB-0489	G3	6.37029	0.78532
MB-0490	G2	6.80222	1.05942
MB-0492	G3	7.2013	1.39702
MB-0495	G3	6.54269	0.885001
MB-0499	G2	6.59664	0.91872
MB-0502	G3	5.98001	0.599182
MB-0508	G2	6.27205	0.73362
MB-0509	G3	6.18203	0.689244
MB-0510	G3	6.30634	0.751269
MB-0512	G1	6.59801	0.919595
MB-0522	NA	6.14306	0.670877
MB-0526	G3	6.48419	0.84983
MB-0531	G3	6.14967	0.673957
MB-0534	G3	6.10012	0.651205
MB-0535	G2	6.984	1.20168
MB-0537	G1	6.06955	0.63755
MB-0539	NA	5.89475	0.564798
MB-0543	G3	6.78679	1.04815
MB-0544	G3	6.57706	0.906336
MB-0551	G2	6.44145	0.825027
MB-0552	G3	5.97159	0.595695
MB-0553	G2	7.21244	1.40785
MB-0554	NA	6.31366	0.755088
MB-0558	G3	6.10876	0.655115
MB-0570	G3	6.73616	1.012
MB-0577	G2	6.06059	0.633603
MB-0578	G2	6.03174	0.621056
MB-0582	G3	6.62269	0.935459
MB-0586	G2	6.33077	0.764096
MB-0587	G2	6.72342	1.00311
MB-0588	G2	6.4597	0.835528
MB-0592	NA	6.7947	1.05391
MB-0611	G3	6.72814	1.0064
MB-0615	G2	6.6963	0.984429
MB-0617	G1	5.26396	0.364761
MB-0620	G3	6.20312	0.699392
MB-0623	G2	6.18655	0.691407
MB-0626	G3	7.31313	1.50963
MB-0627	G3	6.33049	0.763947
MB-0634	G2	6.08336	0.64368
MB-0638	G2	5.85339	0.548836
MB-0639	G3	6.73912	1.01409
MB-0640	G2	6.51797	0.869963
MB-0646	G2	6.19852	0.697168
MB-0652	G3	6.71507	0.997321
MB-0655	NA	6.28924	0.742414
MB-0661	G2	6.341	0.769533
MB-0663	G3	6.02661	0.618853
MB-0872	G2	6.49044	0.853521
MB-0874	G3	7.56999	1.80381
MB-0876	NA	6.41523	0.810166
MB-0877	G3	7.14356	1.34222
MB-0897	G2	6.73506	1.01124
MB-0901	G3	7.38072	1.58203
MB-0907	NA	6.20337	0.699515
MB-2517	G3	6.95175	1.17512
MB-2610	G1	6.79883	1.05693
MB-2618	G2	6.98761	1.20469
MB-2626	G3	6.63449	0.943145
MB-2629	G3	6.71798	0.999334
MB-2643	G2	6.2504	0.722695
MB-2645	G3	6.87539	1.11454
MB-2712	G1	6.81576	1.06941
MB-2718	G2	6.40017	0.801755
MB-2721	G1	6.71256	0.995587
MB-2724	G3	6.89196	1.12741
MB-2744	G2	6.81241	1.06693
MB-2758	G3	6.54571	0.886853
MB-2764	G2	6.39584	0.799352
MB-2770	G2	6.81954	1.07222
MB-2771	G3	6.6331	0.942235
MB-2778	G2	6.95698	1.17939
MB-2792	G2	6.48164	0.848329
MB-2815	G1	7.35082	1.54959
MB-2820	G3	7.06862	1.27428
MB-2821	NA	6.56825	0.900819
MB-2823	G3	6.50261	0.860754
MB-2833	G3	7.15907	1.35672
MB-2846	G2	6.34399	0.771129
MB-2850	G3	6.80523	1.06164
MB-2895	G3	7.21754	1.41284
MB-2896	G2	6.21371	0.704545
MB-2900	G2	6.75558	1.02572
MB-2901	G2	7.0625	1.26888
MB-2904	G3	6.64436	0.949614
MB-2919	G1	6.61711	0.93185
MB-2923	G3	7.11686	1.31761
MB-2927	G1	7.27607	1.47134
MB-2929	G2	6.9333	1.16019
MB-2931	G2	6.81693	1.07028
MB-2932	G3	6.71578	0.997813
MB-2939	G3	6.42152	0.813704
MB-2944	G3	6.76701	1.03388
MB-2952	G1	7.07882	1.28331
MB-2990	G1	7.29741	1.49326
MB-2993	G3	6.57503	0.905061
MB-3001	G3	6.79807	1.05638
MB-3031	G3	6.90091	1.13443
MB-3050	G3	7.04037	1.24957
MB-3062	G3	6.87347	1.11305
MB-3088	G2	7.03227	1.24257
MB-3092	G3	6.95658	1.17906
MB-3153	G3	8.03117	2.48324
MB-3181	G3	6.55012	0.889566
MB-3211	G3	8.13104	2.66124
MB-3218	G3	6.78717	1.04843
MB-3252	G1	6.79284	1.05255
MB-3253	G3	6.66382	0.962514
MB-3266	G3	6.51096	0.865746
MB-3295	G3	6.61955	0.933428
MB-3297	G3	6.73837	1.01356
MB-3301	G2	6.84502	1.09132
MB-3344	G2	7.03188	1.24224
MB-3363	G3	6.76627	1.03335
MB-3381	G3	6.77033	1.03626
MB-3383	G3	6.67553	0.970356
MB-3396	G3	7.39411	1.59678
MB-3402	G3	6.98962	1.20638
MB-3417	G2	6.33287	0.76521
MB-3435	G3	7.46223	1.67398
MB-3436	G3	6.89976	1.13353
MB-3462	G2	6.45072	0.83034
MB-3466	G3	6.94387	1.16872
MB-3500	G3	7.23367	1.42873
MB-3510	G1	6.9816	1.19969
MB-3526	G3	7.59239	1.83204
MB-3528	G3	6.78192	1.04462
MB-3530	G2	7.13805	1.3371
MB-3536	G2	7.00397	1.21844
MB-3547	NA	6.72705	1.00563
MB-3576	G3	7.21835	1.41364
MB-3582	NA	6.16367	0.680529
MB-3614	G3	6.69558	0.983939
MB-3748	G3	6.71798	0.999334
MB-3754	G3	6.60944	0.926911
MB-3797	NA	6.85039	1.09539
MB-3978	G3	6.8374	1.08557
MB-4001	G2	7.41571	1.62087
MB-4005	G2	6.82145	1.07364
MB-4008	G3	6.34667	0.772563
MB-4010	G3	6.71331	0.996105
MB-4012	NA	8.52189	3.48932
MB-4015	G2	6.72851	1.00665
MB-4024	G3	6.47355	0.843588
MB-4033	G2	7.06085	1.26744
MB-4046	G2	8.22955	2.8493
MB-4059	G2	7.16537	1.36266
MB-4079	G3	7.91034	2.28374
MB-4091	G3	7.61401	1.85969
MB-4098	NA	7.71701	1.99732
MB-4119	G2	7.38389	1.58551
MB-4126	NA	6.69486	0.983446
MB-4139	NA	7.15864	1.35632
MB-4141	G3	7.85831	2.20284
MB-4145	NA	6.84158	1.08873
MB-4189	NA	8.22535	2.84102
MB-4212	G2	6.92978	1.15736
MB-4213	G2	6.48713	0.851564
MB-4222	G1	8.27268	2.93577
MB-4224	G2	7.54649	1.77466
MB-4234	G3	7.32154	1.51845
MB-4235	G2	6.96925	1.18946
MB-4236	G3	7.88597	2.24549
MB-4250	G2	6.705	0.990382
MB-4254	G3	7.19487	1.39081
MB-4264	G2	7.63514	1.88713
MB-4270	G2	7.21201	1.40743
MB-4274	G2	7.31796	1.51469
MB-4278	G3	7.69195	1.96293
MB-4281	G3	7.45216	1.66235
MB-4282	G3	6.32692	0.762063
MB-4283	G2	7.52264	1.74557
MB-4292	G3	8.21873	2.82802
MB-4298	G2	7.29613	1.49194
MB-4300	G3	7.95592	2.35704
MB-4303	G3	7.98857	2.411
MB-4306	G1	7.06535	1.27139
MB-4310	G1	7.52825	1.75237
MB-4313	G3	8.44872	3.31676
MB-4317	G2	7.62543	1.87448
MB-4318	G3	7.05751	1.2645
MB-4322	G2	7.17539	1.37216
MB-4323	NA	8.14206	2.68164
MB-4324	G3	8.00458	2.43789
MB-4328	G2	6.96768	1.18816
MB-4329	G3	6.50962	0.864945
MB-4331	G3	6.91993	1.14948
MB-4332	G3	8.39281	3.19069
MB-4333	G1	7.43431	1.6419
MB-4339	G2	8.52329	3.49272
MB-4341	G3	8.25354	2.89707
MB-4342	NA	6.32307	0.760028
MB-4343	G3	7.76045	2.05838
MB-4348	G3	7.68059	1.94754
MB-4350	G3	8.84711	4.37162
MB-4351	G3	8.17774	2.74879
MB-4353	G3	8.52535	3.4977
MB-4354	G2	8.15657	2.70876
MB-4360	G3	7.71503	1.99458
MB-4362	G3	7.44666	1.65601
MB-4368	G2	8.17774	2.74879
MB-4374	G3	7.37941	1.5806
MB-4375	G2	7.75543	2.05123
MB-4381	G1	8.41918	3.24955
MB-4390	G2	7.40308	1.60674
MB-4395	G3	8.18298	2.7588
MB-4407	G3	8.08048	2.56959
MB-4416	G3	7.42109	1.62693
MB-4417	G3	7.73293	2.01948
MB-4418	G2	7.98141	2.39906
MB-4426	G3	8.81391	4.27218
MB-4434	G3	7.54271	1.77002
MB-4442	G2	8.07709	2.56356
MB-4484	G3	6.4927	0.854861
MB-4529	G1	6.65768	0.958424
MB-4548	G3	8.04836	2.51301
MB-4557	G1	8.05341	2.52183
MB-4564	G3	6.82374	1.07534
MB-4578	G2	7.19572	1.39164
MB-4591	G3	7.10398	1.30589
MB-4593	G2	7.61787	1.86468
MB-4598	G2	7.27916	1.47449
MB-4601	G3	7.2587	1.45373
MB-4602	G3	6.88075	1.11869
MB-4603	G2	7.75199	2.04634
MB-4607	G2	7.84217	2.17834
MB-4621	G3	7.52074	1.74327
MB-4626	G3	8.15306	2.70217
MB-4630	NA	8.26344	2.91702
MB-4639	G3	7.45355	1.66395
MB-4643	G3	7.32859	1.52589
MB-4653	G3	7.15318	1.3512
MB-4654	G3	7.32154	1.51845
MB-4660	G3	7.76951	2.07134
MB-4663	G3	7.90451	2.27452
MB-4669	G3	7.34903	1.54766
MB-4673	G2	7.21919	1.41445
MB-4675	G3	7.05626	1.26341
MB-4679	G3	7.11812	1.31875
MB-4681	NA	6.73143	1.00869
MB-4692	G1	8.22715	2.84457
MB-4695	G2	6.44436	0.826693
MB-4696	G3	6.8573	1.10065
MB-4697	NA	6.9836	1.20135
MB-4705	G2	6.81954	1.07222
MB-4707	G3	7.18127	1.37777
MB-4711	G3	7.14984	1.34807
MB-4714	G3	7.6796	1.94619
MB-4722	NA	7.30744	1.50368
MB-4725	G3	6.82182	1.07392
MB-4731	G3	6.96729	1.18785
MB-4738	G2	6.30137	0.748686
MB-4742	NA	6.99403	1.21007
MB-4744	G3	7.28395	1.4794
MB-4746	G3	6.17257	0.684739
MB-4750	G2	7.06168	1.26816
MB-4760	NA	6.44852	0.829078
MB-4769	G3	7.45673	1.66762
MB-4782	G2	6.10455	0.653205
MB-4792	G3	6.4121	0.808411
MB-4793	G3	7.92156	2.30157
MB-4794	NA	6.32988	0.763624
MB-4798	G2	7.62883	1.8789
MB-4802	G2	7.43712	1.6451
MB-4820	NA	6.22021	0.707728
MB-4823	G2	6.38385	0.792732
MB-4828	G3	6.09363	0.648279
MB-4829	NA	6.05269	0.63014
MB-4836	G3	6.82069	1.07308
MB-4838	G2	7.23795	1.43296
MB-4839	NA	6.44436	0.826693
MB-4843	NA	6.70246	0.98864
MB-4845	NA	6.27803	0.736671
MB-4846	G2	6.57401	0.90442
MB-4853	NA	6.9653	1.18621
MB-4859	G2	6.40896	0.806654
MB-4860	G2	6.02306	0.617331
MB-4865	G3	6.57503	0.905061
MB-4870	G1	5.881	0.559441
MB-4873	G2	6.46002	0.83571
MB-4876	G2	6.05245	0.630036
MB-4879	G3	6.60111	0.921573
MB-4880	G3	7.4999	1.71827
MB-4881	G3	6.67484	0.969893
MB-4882	G1	6.38726	0.794608
MB-4883	G2	6.00681	0.610417
MB-4893	G3	6.47228	0.842843
MB-4896	G3	6.08696	0.645291
MB-4897	G1	6.39337	0.797981
MB-4904	G3	6.56285	0.897455
MB-4925	G2	6.28205	0.738726
MB-4928	G3	6.67519	0.97013
MB-4931	G3	6.88037	1.11839
MB-4942	G3	6.2976	0.746729
MB-4949	G3	6.73034	1.00793
MB-4957	G2	6.80074	1.05833
MB-4974	G3	7.01724	1.2297
MB-4976	G1	7.04486	1.25346
MB-4978	NA	6.44693	0.828161
MB-4987	G2	6.62337	0.935902
MB-4996	G1	6.53968	0.883158
MB-5008	G3	6.64892	0.952621
MB-5039	G3	6.88149	1.11927
MB-5054	G3	6.45298	0.831645
MB-5057	G3	6.16236	0.679911
MB-5063	G3	6.83248	1.08188
MB-5073	NA	6.02772	0.619329
MB-5079	G2	6.5612	0.896424
MB-5081	G2	6.29673	0.746281
MB-5086	NA	7.16411	1.36147
MB-5092	G3	6.87652	1.11541
MB-5098	NA	6.73394	1.01045
MB-5102	G3	7.18337	1.37977
MB-5105	G2	6.2281	0.711609
MB-5110	NA	6.84617	1.09219
MB-5113	G2	6.81652	1.06998
MB-5122	NA	6.58489	0.91127
MB-5127	G3	6.21776	0.706529
MB-5130	G3	6.20312	0.699392
MB-5134	G2	6.72558	1.00461
MB-5135	G3	6.46259	0.837204
MB-5148	G3	6.23167	0.713371
MB-5150	G2	6.75157	1.02287
MB-5154	G3	6.6147	0.930291
MB-5155	NA	6.74901	1.02106
MB-5162	G2	6.67022	0.966791
MB-5164	G3	6.6891	0.979527
MB-5167	NA	7.33966	1.53764
MB-5171	G2	6.25856	0.726794
MB-5173	G3	6.37826	0.78967
MB-5174	NA	8.28858	2.9683
MB-5175	NA	6.17257	0.684739
MB-5177	G3	6.82721	1.07793
MB-5178	G3	6.77816	1.0419
MB-5186	NA	6.92898	1.15672
MB-5190	G3	7.01282	1.22594
MB-5191	G3	6.66738	0.96489
MB-5199	G3	7.09484	1.29764
MB-5204	NA	6.75707	1.02678
MB-5208	G3	6.47486	0.844355
MB-5214	G2	6.4504	0.83016
MB-5225	G3	6.82906	1.07931
MB-5231	NA	7.30044	1.49641
MB-5235	G2	7.25436	1.44936
MB-5239	G2	6.54002	0.88336
MB-5251	NA	6.67413	0.969418
MB-5255	G3	6.57843	0.907196
MB-5271	G2	6.90247	1.13566
MB-5275	G2	7.37629	1.57718
MB-5277	G2	6.60389	0.923347
MB-5278	NA	6.26919	0.732171
MB-5280	G3	7.23537	1.43041
MB-5295	G2	8.03059	2.48225
MB-5298	G3	6.59767	0.919378
MB-5308	G3	6.01071	0.612072
MB-5313	NA	6.88963	1.12559
MB-5317	G2	6.19559	0.695755
MB-5326	G1	6.04805	0.628119
MB-5332	G2	7.21714	1.41245
MB-5334	G3	7.09032	1.29359
MB-5335	G3	7.22901	1.42411
MB-5339	G3	6.34575	0.772072
MB-5345	G1	6.44917	0.829449
MB-5346	G3	7.00478	1.21912
MB-5364	G3	6.34191	0.770019
MB-5368	G3	6.68475	0.976581
MB-5373	G3	6.29559	0.745687
MB-5386	G2	6.24734	0.721162
MB-5394	G2	7.14356	1.34222
MB-5399	NA	6.65173	0.954479
MB-5406	NA	6.8974	1.13167
MB-5407	G3	6.62405	0.936342
MB-5410	G3	7.50911	1.72928
MB-5420	G3	6.42024	0.812985
MB-5425	G2	6.49565	0.856609
MB-5426	G3	5.95787	0.590057
MB-5428	G2	6.22402	0.709598
MB-5431	G2	6.23332	0.714188
MB-5434	G3	6.20445	0.700039
MB-5435	NA	6.51895	0.870558
MB-5440	G3	6.62199	0.935003
MB-5444	G1	5.91548	0.572974
MB-5447	NA	6.0672	0.63651
MB-5450	G3	6.16393	0.680651
MB-5452	G2	6.9748	1.19405
MB-5453	G3	6.21207	0.703744
MB-5458	G3	6.47618	0.845123
MB-5460	G3	6.35992	0.779694
MB-5463	NA	7.60156	1.84371
MB-5464	NA	6.57029	0.902094
MB-5465	G3	6.75415	1.02471
MB-5467	G3	6.81391	1.06804
MB-5470	G1	7.09608	1.29876
MB-5471	G3	6.5283	0.876214
MB-5492	G3	5.82555	0.538349
MB-5513	G2	6.65137	0.954241
MB-5527	G2	6.1206	0.660512
MB-5530	G3	6.43258	0.819966
MB-5533	G3	6.30137	0.748686
MB-5543	G3	6.62475	0.936796
MB-5546	G2	6.62371	0.93612
MB-5547	G3	6.91645	1.14671
MB-5552	NA	7.0854	1.28919
MB-5553	G2	6.24872	0.721854
MB-5558	G3	6.22893	0.712021
MB-5559	G3	6.21371	0.704545
MB-5563	G2	6.70898	0.993116
MB-5566	G3	6.84848	1.09394
MB-5572	G3	6.37123	0.78583
MB-5577	G3	6.35715	0.778197
MB-5585	G2	6.92703	1.15515
MB-5588	G3	6.51595	0.868748
MB-5592	G2	7.42889	1.63575
MB-5593	G3	6.7578	1.0273
MB-5605	G2	6.90054	1.13414
MB-5614	G3	6.65066	0.953776
MB-5620	G2	6.27149	0.733335
MB-5624	G3	7.40896	1.6133
MB-5628	G3	6.54035	0.883568
MB-5633	G3	6.33197	0.764732
MB-5636	NA	7.33121	1.52866
MB-5640	G2	6.47746	0.845879
MB-5641	G3	6.53733	0.881714
MB-5648	G2	6.39864	0.800901
MB-5652	G3	6.22047	0.707856
MB-5655	G3	7.2931	1.48881
MB-5656	G2	6.39834	0.800738
MB-6001	G2	6.8588	1.1018
MB-6006	G1	6.75045	1.02208
MB-6007	G2	7.30044	1.49641
MB-6008	G3	7.21499	1.41035
MB-6010	G3	6.88269	1.1202
MB-6011	NA	7.08133	1.28556
MB-6012	G2	8.2157	2.82208
MB-6014	G1	6.3163	0.756474
MB-6016	G2	6.86723	1.10826
MB-6017	G1	6.98882	1.2057
MB-6018	G2	7.00798	1.22182
MB-6019	G2	7.65114	1.90818
MB-6020	G2	6.10998	0.655669
MB-6021	G2	6.71835	0.999588
MB-6022	G2	7.47774	1.69208
MB-6023	G2	6.90323	1.13626
MB-6024	G2	6.83553	1.08417
MB-6026	G2	7.22432	1.4195
MB-6029	G3	6.982	1.20002
MB-6030	G1	6.52329	0.873178
MB-6036	G3	6.38603	0.79393
MB-6039	G3	6.65345	0.955618
MB-6042	G2	7.17625	1.37297
MB-6044	G2	7.67172	1.93559
MB-6047	G2	6.50227	0.860549
MB-6048	G2	6.51931	0.870775
MB-6049	G2	6.5815	0.909131
MB-6050	G2	7.1227	1.32295
MB-6051	G2	6.82108	1.07336
MB-6052	G3	6.70609	0.991129
MB-6053	G1	7.22002	1.41527
MB-6055	G3	6.15792	0.677821
MB-6058	G2	7.21919	1.41445
MB-6059	G2	6.41118	0.807892
MB-6060	G3	6.63206	0.941557
MB-6062	G3	7.27737	1.47266
MB-6063	G3	7.77361	2.07724
MB-6065	G1	7.59475	1.83503
MB-6068	G2	7.12922	1.32895
MB-6069	G2	6.54133	0.884167
MB-6071	G2	7.06739	1.27319
MB-6075	G2	7.15071	1.34889
MB-6077	G2	7.2453	1.44029
MB-6079	G2	5.79286	0.526286
MB-6080	G3	6.43892	0.823577
MB-6082	G2	6.71835	0.999588
MB-6083	G2	7.31361	1.51013
MB-6085	G2	6.33556	0.766641
MB-6092	G2	6.73394	1.01045
MB-6097	G2	8.27568	2.94189
MB-6098	G3	7.00122	1.21611
MB-6100	G2	7.34012	1.53813
MB-6101	G2	6.81131	1.06612
MB-6103	G2	6.42562	0.816021
MB-6105	G1	6.81391	1.06804
MB-6107	G3	7.40942	1.61381
MB-6108	G2	6.62892	0.939509
MB-6113	G2	6.59106	0.915176
MB-6114	G2	7.54884	1.77757
MB-6116	G2	6.69596	0.984196
MB-6118	G2	7.12717	1.32705
MB-6122	G2	6.85152	1.09625
MB-6124	G3	6.59178	0.915632
MB-6125	G2	6.41118	0.807892
MB-6131	G2	7.72243	2.00484
MB-6133	G2	6.84809	1.09365
MB-6135	G2	6.61922	0.933213
MB-6138	G3	6.48292	0.849082
MB-6141	G3	6.99882	1.2141
MB-6143	G3	6.32041	0.758629
MB-6144	G2	6.46228	0.837021
MB-6145	G2	6.72814	1.0064
MB-6146	G3	6.26387	0.729473
MB-6147	G1	6.2789	0.737114
MB-6149	G1	6.92349	1.15232
MB-6150	G2	6.38354	0.792564
MB-6152	G2	6.1681	0.682619
MB-6154	G2	6.39834	0.800738
MB-6156	G3	6.99243	1.20873
MB-6157	G3	6.30898	0.752641
MB-6160	G2	5.97876	0.598664
MB-6163	G2	6.82259	1.07449
MB-6164	G2	6.68405	0.976107
MB-6167	G2	6.67413	0.969418
MB-6168	G2	6.10581	0.653776
MB-6169	G3	6.47486	0.844355
MB-6171	G2	6.73542	1.01149
MB-6178	G3	6.74569	1.01871
MB-6179	G1	7.55072	1.77988
MB-6181	G1	7.19872	1.39453
MB-6182	G3	6.59005	0.914534
MB-6183	G2	6.65242	0.954939
MB-6184	G3	7.18127	1.37777
MB-6185	G1	6.29501	0.745391
MB-6187	G3	6.07879	0.641644
MB-6188	G3	7.31047	1.50684
MB-6189	G2	6.65949	0.959627
MB-6190	G2	6.13951	0.669227
MB-6192	G2	6.96609	1.18686
MB-6194	G2	6.0534	0.630452
MB-6195	G2	6.33197	0.764732
MB-6200	G3	6.18362	0.690005
MB-6201	G2	6.56384	0.89807
MB-6204	G3	6.64717	0.951471
MB-6207	G2	6.85691	1.10036
MB-6208	G2	7.10272	1.30475
MB-6211	G2	6.78454	1.04652
MB-6212	G2	6.39123	0.796797
MB-6213	G2	6.94233	1.16747
MB-6214	G2	6.50358	0.86133
MB-6217	G1	7.08007	1.28443
MB-6218	G3	6.98922	1.20604
MB-6223	G3	5.96388	0.592522
MB-6224	G3	6.42121	0.813531
MB-6225	G2	6.21179	0.703612
MB-6226	G2	6.93017	1.15767
MB-6228	G3	6.34457	0.771441
MB-6229	G1	6.69666	0.984674
MB-6230	G2	6.26947	0.732313
MB-6231	G3	7.55917	1.79033
MB-6232	G2	6.68119	0.97417
MB-6233	G1	7.20691	1.40247
MB-6234	G2	6.28493	0.740199
MB-6237	G3	7.31002	1.50638
MB-6238	G2	5.96855	0.594444
MB-6239	G2	6.74167	1.01588
MB-6242	G3	6.50591	0.862719
MB-6245	G3	8.09822	2.60137
MB-6246	G3	7.4864	1.70227
MB-6248	G3	6.32899	0.763157
MB-6251	G3	6.76701	1.03388
MB-6253	G1	6.5686	0.901034
MB-6254	G2	6.12414	0.662134
MB-6256	G1	6.33197	0.764732
MB-6257	G3	7.0592	1.26598
MB-6263	G2	6.49434	0.855831
MB-6271	G2	7.11061	1.31191
MB-6272	G3	6.71471	0.997069
MB-6273	G2	7.25001	1.445
MB-6280	G3	6.70969	0.993607
MB-6281	G2	6.78192	1.04462
MB-6283	G3	6.46383	0.83792
MB-6284	G2	6.28952	0.742557
MB-6286	G2	6.78945	1.05009
MB-6287	G3	6.89389	1.12892
MB-6288	G3	6.51463	0.867952
MB-6297	G2	7.241	1.436
MB-6300	G2	6.74901	1.02106
MB-6302	G3	6.59286	0.916314
MB-6305	G3	6.5069	0.863315
MB-6306	G3	6.32782	0.762538
MB-6308	G2	7.0895	1.29285
MB-6312	G3	7.79316	2.10557
MB-6314	G2	6.94819	1.17223
MB-6317	G3	6.79321	1.05282
MB-6318	G3	6.73542	1.01149
MB-6319	G2	6.40237	0.802975
MB-6322	G2	6.66053	0.960321
MB-6327	G1	6.56893	0.901244
MB-6328	G1	6.6631	0.962034
MB-6329	G3	7.13256	1.33202
MB-6330	G2	6.92978	1.15736
MB-6334	G3	7.9673	2.3757
MB-6336	G3	6.73215	1.0092
MB-6337	G3	7.63324	1.88466
MB-6344	G2	6.55785	0.894348
MB-6346	G2	6.81426	1.0683
MB-6358	G2	7.30264	1.49869
MB-6359	G2	6.27921	0.73727
MB-6363	G3	6.59628	0.918492
MB-7000	G2	6.80185	1.05915
MB-7001	G2	6.58627	0.912143
MB-7002	G2	5.98314	0.600485
MB-7003	G2	6.13016	0.664903
MB-7004	G2	6.91567	1.1461
MB-7005	G1	6.67872	0.972506
MB-7006	G1	6.56384	0.89807
MB-7007	G3	6.2431	0.719047
MB-7008	G3	6.16651	0.681872
MB-7009	G3	7.27345	1.46867
MB-7010	G1	6.45168	0.830896
MB-7011	G3	6.49044	0.853521
MB-7012	G3	7.29826	1.49414
MB-7013	G1	7.49479	1.71219
MB-7014	G3	6.16967	0.683363
MB-7015	G3	7.25525	1.45026
MB-7017	G3	7.00558	1.2198
MB-7018	G2	6.60077	0.921353
MB-7019	G2	6.19613	0.696013
MB-7020	G3	6.66344	0.962257
MB-7022	G2	7.09442	1.29727
MB-7023	G3	6.85075	1.09566
MB-7024	G3	6.82943	1.0796
MB-7025	G3	6.61887	0.932985
MB-7026	G2	7.05263	1.26023
MB-7027	G3	6.91878	1.14857
MB-7028	G2	7.04406	1.25276
MB-7029	G1	6.64472	0.949854
MB-7030	G2	6.84502	1.09132
MB-7031	G3	7.34325	1.54147
MB-7032	G1	6.59904	0.920251
MB-7034	G2	6.4077	0.805947
MB-7035	G3	6.94073	1.16618
MB-7036	G3	6.75522	1.02547
MB-7037	G1	7.02537	1.23664
MB-7038	G3	7.09114	1.29432
MB-7039	G2	7.13934	1.3383
MB-7040	G2	6.62096	0.93434
MB-7041	NA	6.65345	0.955618
MB-7042	G1	6.73069	1.00817
MB-7043	G3	6.42437	0.815312
MB-7044	G2	6.68767	0.978559
MB-7045	G2	6.48879	0.852542
MB-7046	G2	6.4546	0.832577
MB-7048	G2	6.75008	1.02182
MB-7049	G3	6.90091	1.13443
MB-7050	G2	7.41437	1.61937
MB-7051	G2	6.73616	1.012
MB-7052	G3	6.93017	1.15767
MB-7053	G3	6.77632	1.04058
MB-7054	G3	7.19743	1.39328
MB-7055	G3	8.40727	3.22282
MB-7056	G2	7.23327	1.42832
MB-7057	G2	6.8321	1.08159
MB-7058	NA	7.09982	1.30214
MB-7059	G3	7.51188	1.7326
MB-7060	G1	7.61982	1.8672
MB-7061	G2	6.48069	0.847772
MB-7062	G1	6.80675	1.06276
MB-7063	G3	6.58523	0.911486
MB-7065	G2	7.02209	1.23383
MB-7066	G3	6.97323	1.19275
MB-7067	G2	6.44788	0.828709
MB-7068	G3	6.42374	0.814959
MB-7069	G3	7.16578	1.36305
MB-7070	G3	6.71471	0.997069
MB-7071	G3	6.81094	1.06584
MB-7072	G2	6.61922	0.933213
MB-7073	G3	7.01364	1.22662
MB-7074	G1	6.34161	0.76986
MB-7075	G2	6.64858	0.952398
MB-7076	G2	6.53099	0.877851
MB-7077	G2	6.34191	0.770019
MB-7078	G3	7.05013	1.25805
MB-7079	G2	6.52525	0.874368
MB-7080	G1	7.12022	1.32068
MB-7081	G3	6.44178	0.825211
MB-7082	G3	7.35932	1.55874
MB-7083	G2	7.22091	1.41614
MB-7084	G3	7.24143	1.43643
MB-7085	G2	6.7479	1.02028
MB-7086	G2	6.59733	0.919157
MB-7087	G3	7.37941	1.5806
MB-7088	G3	7.81936	2.14417
MB-7089	G3	7.82506	2.15265
MB-7090	G3	6.45618	0.833493
MB-7091	G1	6.7741	1.03897
MB-7092	G1	6.92898	1.15672
MB-7093	G1	6.60007	0.920907
MB-7094	G3	7.96564	2.37298
MB-7095	G1	6.94311	1.16811
MB-7096	G2	7.42657	1.63312
MB-7097	NA	7.31361	1.51013
MB-7099	G2	6.4386	0.823398
MB-7100	G3	7.6366	1.88905
MB-7101	G2	6.83478	1.0836
MB-7102	G1	6.80486	1.06136
MB-7104	G3	6.5925	0.916085
MB-7106	G1	6.67979	0.973225
MB-7107	G3	7.22218	1.41739
MB-7109	G3	6.44499	0.827053
MB-7111	G3	6.02483	0.618088
MB-7112	G3	6.57133	0.902742
MB-7113	G1	6.77147	1.03708
MB-7114	G3	7.42338	1.62951
MB-7115	G3	7.38791	1.58994
MB-7116	G2	7.1557	1.35356
MB-7118	G2	6.79657	1.05528
MB-7119	G3	7.23537	1.43041
MB-7121	G3	6.56792	0.900612
MB-7122	G3	6.39615	0.799521
MB-7123	G1	6.55751	0.894134
MB-7124	G2	6.52593	0.874776
MB-7127	NA	6.50997	0.865152
MB-7128	G2	6.53433	0.879883
MB-7130	G3	6.84656	1.09249
MB-7131	G3	7.43665	1.64456
MB-7132	G2	6.68049	0.973699
MB-7133	G3	6.81131	1.06612
MB-7135	G3	7.69145	1.96225
MB-7137	NA	6.62475	0.936796
MB-7138	G3	6.81918	1.07195
MB-7140	G3	6.72996	1.00767
MB-7141	G2	6.53497	0.880277
MB-7142	G2	6.83441	1.08333
MB-7143	G3	6.74167	1.01588
MB-7144	G3	7.14941	1.34767
MB-7145	G3	6.8188	1.07167
MB-7147	G3	6.78869	1.04953
MB-7148	G3	7.1996	1.39538
MB-7149	G3	6.8661	1.10739
MB-7150	G3	7.16993	1.36698
MB-7151	G3	7.50773	1.72762
MB-7152	G3	7.21499	1.41035
MB-7153	G2	7.86859	2.21859
MB-7154	G3	6.54876	0.888728
MB-7155	G3	7.56665	1.79964
MB-7157	G2	7.27083	1.46601
MB-7158	G3	6.23278	0.713921
MB-7159	G3	7.74694	2.03919
MB-7160	G3	7.61307	1.85849
MB-7161	G2	6.92309	1.15201
MB-7162	G1	6.81169	1.0664
MB-7163	G2	6.82606	1.07708
MB-7164	G1	6.90668	1.13898
MB-7165	G3	6.91645	1.14671
MB-7167	G2	7.30657	1.50277
MB-7168	G3	6.51299	0.866964
MB-7170	G2	7.149	1.34728
MB-7171	G3	6.9341	1.16083
MB-7172	G2	7.25048	1.44547
MB-7173	G2	6.85652	1.10006
MB-7174	G3	6.74497	1.0182
MB-7176	G2	6.85458	1.09858
MB-7181	G3	7.09401	1.2969
MB-7182	G3	6.92858	1.1564
MB-7185	G2	7.3629	1.56261
MB-7186	G2	6.58286	0.909989
MB-7187	G2	7.64051	1.89417
MB-7188	NA	6.88654	1.12318
MB-7189	G2	5.73275	0.50481
MB-7193	G3	6.56319	0.897666
MB-7194	G2	6.86881	1.10947
MB-7195	G2	7.28177	1.47716
MB-7196	G3	6.59664	0.91872
MB-7197	G2	7.0522	1.25986
MB-7198	G3	7.2574	1.45242
MB-7199	G2	7.17625	1.37297
MB-7200	G3	7.37362	1.57426
MB-7201	G2	7.22943	1.42454
MB-7205	G3	7.14017	1.33907
MB-7207	NA	7.04078	1.24993
MB-7208	G3	7.8029	2.11985
MB-7212	G3	6.90592	1.13838
MB-7215	G2	6.43828	0.823214
MB-7216	G2	6.66631	0.964178
MB-7217	NA	6.53533	0.880494
MB-7218	G1	6.81693	1.07028
MB-7219	G1	6.7823	1.0449
MB-7220	G2	6.60251	0.922467
MB-7225	G3	7.19231	1.38834
MB-7226	G3	6.6631	0.962034
MB-7227	G2	6.79996	1.05776
MB-7228	G2	6.0953	0.649031
MB-7229	G3	7.2479	1.44288
MB-7230	G2	7.04078	1.24993
MB-7231	NA	6.57231	0.903359
MB-7232	G2	6.83893	1.08673
MB-7233	G2	6.78606	1.04762
MB-7234	G3	6.72092	1.00137
MB-7235	G2	7.0866	1.29026
MB-7236	G2	6.88539	1.12229
MB-7237	G2	7.05878	1.26561
MB-7238	G3	7.26043	1.45548
MB-7241	G2	6.69304	0.982206
MB-7243	G1	7.16785	1.365
MB-7244	G1	7.07352	1.27861
MB-7249	NA	7.09774	1.30026
MB-7250	G3	6.83097	1.08075
MB-7251	G3	7.33923	1.53718
MB-7252	G3	7.11311	1.31418
MB-7253	G2	6.80866	1.06416
MB-7254	G2	7.02168	1.23348
MB-7256	G2	7.32108	1.51796
MB-7258	G3	7.82403	2.15113
MB-7260	G3	7.46953	1.68248
MB-7262	G3	7.09774	1.30026
MB-7263	G2	6.87652	1.11541
MB-7264	G3	6.99559	1.21138
MB-7266	G1	6.73069	1.00817
MB-7267	G3	6.55819	0.894557
MB-7268	G3	7.2196	1.41486
MB-7269	G3	7.01967	1.23176
MB-7270	G3	6.37029	0.78532
MB-7273	G3	6.63725	0.944948
MB-7275	G3	6.85998	1.1027
MB-7276	G1	7.14984	1.34807
MB-7277	G2	6.90131	1.13474
MB-7278	G2	7.02047	1.23245
MB-7279	G2	8.06192	2.53675
MB-7280	G2	6.45168	0.830896
MB-7281	G3	6.9884	1.20536
MB-7283	G2	7.95915	2.36232
MB-7284	G3	7.18423	1.38059
MB-7285	G2	6.84579	1.0919
MB-7286	G3	6.86881	1.10947
MB-7287	G3	7.13976	1.33869
MB-7288	G2	6.65311	0.955393
MB-7289	G2	6.41334	0.809103
MB-7291	G3	6.11961	0.660059
MB-7292	G2	6.73837	1.01356
MB-7293	G3	6.64925	0.952843
MB-7294	G2	6.26723	0.731173
MB-7295	G3	6.54977	0.889352
MB-7296	G3	7.00919	1.22285
MB-7297	G3	5.65474	0.478238
MB-7298	G2	6.61256	0.928916
MB-7299	G3	6.42374	0.814959

## Sheet: Figure 1D
SH3BP5L_zscore	logRelHazard_pspline	logRelHazard_linear	SE_pspline	SE_linear
-3.9873	-0.284232	-0.311167	0.344694	0.10207
-3.74813	-0.268628	-0.29241	0.304321	0.095918
-3.53142	-0.254489	-0.275415	0.269703	0.0903431
-3.30189	-0.239511	-0.257414	0.235279	0.0844383
-3.20695	-0.233315	-0.249968	0.221719	0.081996
-3.09311	-0.225886	-0.241041	0.205959	0.0790676
-2.92805	-0.21515	-0.228096	0.184077	0.0748214
-2.87555	-0.211759	-0.223979	0.177376	0.0734708
-2.84974	-0.210099	-0.221955	0.17413	0.0728069
-2.79897	-0.206847	-0.217974	0.167841	0.0715009
-2.74929	-0.203686	-0.214078	0.161814	0.070223
-2.70066	-0.200615	-0.210264	0.156038	0.0689719
-2.67673	-0.199112	-0.208387	0.153241	0.0683562
-2.65304	-0.197632	-0.206529	0.150503	0.0677467
-2.60637	-0.194735	-0.202869	0.145198	0.0665462
-2.56063	-0.191923	-0.199282	0.140111	0.0653695
-2.53809	-0.190549	-0.197515	0.137646	0.0647898
-2.51577	-0.189195	-0.195764	0.135233	0.0642157
-2.49367	-0.187862	-0.194031	0.132868	0.0636471
-2.47178	-0.186549	-0.192314	0.130551	0.0630838
-2.45009	-0.185257	-0.190613	0.128281	0.0625259
-2.4286	-0.183984	-0.188928	0.126056	0.0619731
-2.40731	-0.182731	-0.187258	0.123874	0.0614254
-2.38758	-0.181577	-0.185711	0.121873	0.0609179
-2.38622	-0.181497	-0.185604	0.121735	0.0608828
-2.36843	-0.180464	-0.184209	0.119948	0.0604252
-2.3334	-0.178446	-0.181462	0.116475	0.0595241
-2.32406	-0.177912	-0.18073	0.115559	0.0592839
-2.28354	-0.175616	-0.177552	0.11163	0.0582414
-2.2589	-0.174236	-0.175619	0.109277	0.0576075
-2.22401	-0.172301	-0.172883	0.105993	0.0567101
-2.2095	-0.171502	-0.171745	0.104644	0.0563368
-2.20456	-0.171231	-0.171358	0.104187	0.0562097
-2.16606	-0.169131	-0.168339	0.100663	0.0552193
-2.14705	-0.1681	-0.166848	0.0989493	0.0547303
-2.13787	-0.167605	-0.166128	0.0981284	0.0544943
-2.12819	-0.167083	-0.165369	0.0972665	0.0542452
-2.10949	-0.166077	-0.163902	0.0956145	0.053764
-2.09798	-0.16546	-0.163	0.0946068	0.053468
-2.09094	-0.165083	-0.162447	0.0939929	0.0532868
-2.07785	-0.164384	-0.161421	0.0928599	0.0529502
-2.07253	-0.164099	-0.161004	0.0924014	0.0528133
-2.05427	-0.163126	-0.159572	0.0908397	0.0523435
-2.03615	-0.162162	-0.158151	0.0893073	0.0518775
-2.02943	-0.161805	-0.157624	0.0887432	0.0517046
-2.01818	-0.161208	-0.156741	0.087804	0.0514151
-2.00034	-0.160261	-0.155342	0.0863295	0.0509562
-1.98264	-0.159323	-0.153954	0.0848833	0.0505009
-1.97107	-0.15871	-0.153047	0.0839474	0.0502032
-1.96508	-0.158393	-0.152577	0.0834653	0.050049
-1.95313	-0.15776	-0.15164	0.0825109	0.0497417
-1.94764	-0.157469	-0.151209	0.0820751	0.0496005
-1.93034	-0.156553	-0.149853	0.0807123	0.0491554
-1.91318	-0.155643	-0.148506	0.0793774	0.0487139
-1.91317	-0.155643	-0.148506	0.0793767	0.0487136
-1.90336	-0.155123	-0.147737	0.0786217	0.0484614
-1.89612	-0.154738	-0.147169	0.0780678	0.0482751
-1.88435	-0.154113	-0.146246	0.0771743	0.0479724
-1.8792	-0.153839	-0.145842	0.0767854	0.0478398
-1.87806	-0.153779	-0.145753	0.0767002	0.0478106
-1.87049	-0.153377	-0.145159	0.0761324	0.0476159
-1.87007	-0.153354	-0.145126	0.076101	0.0476051
-1.8624	-0.152946	-0.144524	0.0755291	0.0474076
-1.85576	-0.152592	-0.144004	0.0750373	0.0472368
-1.85462	-0.152531	-0.143914	0.0749529	0.0472074
-1.84572	-0.152057	-0.143216	0.0742986	0.0469786
-1.84087	-0.151798	-0.142836	0.0739442	0.0468539
-1.82916	-0.151172	-0.141918	0.0730934	0.0465526
-1.82157	-0.150766	-0.141322	0.0725463	0.0463573
-1.81272	-0.150292	-0.140628	0.0719132	0.0461297
-1.7964	-0.149416	-0.139348	0.0707575	0.0457097
-1.79279	-0.149222	-0.139065	0.0705044	0.0456169
-1.78019	-0.148543	-0.138077	0.0696261	0.0452927
-1.7799	-0.148527	-0.138054	0.0696061	0.0452853
-1.7645	-0.147695	-0.136847	0.0685464	0.0448892
-1.76409	-0.147673	-0.136815	0.0685184	0.0448787
-1.76117	-0.147515	-0.136585	0.0683189	0.0448035
-1.75829	-0.147359	-0.13636	0.068123	0.0447294
-1.752	-0.147018	-0.135867	0.067697	0.0445677
-1.7481	-0.146806	-0.135561	0.0674339	0.0444674
-1.73939	-0.146332	-0.134878	0.0668495	0.0442433
-1.73916	-0.146319	-0.134859	0.0668337	0.0442372
-1.73863	-0.14629	-0.134818	0.0667983	0.0442236
-1.73223	-0.145942	-0.134316	0.0663724	0.044059
-1.7296	-0.145798	-0.13411	0.0661981	0.0439914
-1.72372	-0.145477	-0.133649	0.0658097	0.0438401
-1.72324	-0.145451	-0.133611	0.065778	0.0438278
-1.72154	-0.145358	-0.133478	0.0656662	0.043784
-1.71646	-0.14508	-0.13308	0.0653333	0.0436534
-1.70946	-0.144696	-0.13253	0.0648764	0.0434732
-1.7082	-0.144627	-0.132431	0.0647946	0.0434409
-1.70558	-0.144483	-0.132226	0.0646249	0.0433735
-1.70462	-0.14443	-0.132151	0.0645626	0.0433488
-1.7008	-0.144221	-0.131851	0.064316	0.0432506
-1.69901	-0.144122	-0.131711	0.0642009	0.0432046
-1.69452	-0.143874	-0.131358	0.0639119	0.0430889
-1.69371	-0.14383	-0.131295	0.0638603	0.0430682
-1.68717	-0.143469	-0.130783	0.0634429	0.0429
-1.68525	-0.143363	-0.130632	0.0633203	0.0428504
-1.67488	-0.142789	-0.129819	0.0626646	0.0425838
-1.67357	-0.142716	-0.129715	0.0625819	0.0425499
-1.6698	-0.142507	-0.12942	0.0623454	0.042453
-1.66735	-0.142371	-0.129228	0.0621923	0.04239
-1.65445	-0.141652	-0.128216	0.061391	0.0420581
-1.65084	-0.141451	-0.127934	0.0611689	0.0419654
-1.64984	-0.141395	-0.127855	0.0611071	0.0419396
-1.64939	-0.14137	-0.127819	0.0610793	0.0419279
-1.64909	-0.141353	-0.127796	0.0610612	0.0419204
-1.6471	-0.141242	-0.12764	0.0609391	0.0418692
-1.64649	-0.141208	-0.127592	0.0609015	0.0418534
-1.6412	-0.140911	-0.127177	0.0605782	0.0417173
-1.6392	-0.140799	-0.12702	0.0604565	0.0416659
-1.62422	-0.139956	-0.125845	0.0595512	0.0412805
-1.62405	-0.139947	-0.125833	0.0595414	0.0412763
-1.62376	-0.13993	-0.12581	0.0595238	0.0412687
-1.61768	-0.139587	-0.125332	0.0591599	0.0411122
-1.61722	-0.139561	-0.125297	0.0591328	0.0411005
-1.61532	-0.139453	-0.125147	0.0590193	0.0410515
-1.61161	-0.139243	-0.124857	0.0587992	0.0409561
-1.61116	-0.139218	-0.124821	0.0587726	0.0409446
-1.60901	-0.139096	-0.124652	0.0586451	0.0408892
-1.60787	-0.139031	-0.124563	0.0585778	0.0408599
-1.60662	-0.13896	-0.124466	0.0585044	0.0408279
-1.60555	-0.138899	-0.124381	0.0584408	0.0408001
-1.59712	-0.13842	-0.12372	0.0579461	0.0405834
-1.59692	-0.138408	-0.123705	0.0579347	0.0405784
-1.59406	-0.138245	-0.12348	0.0577671	0.0405045
-1.5792	-0.137395	-0.122315	0.0569069	0.0401224
-1.57766	-0.137306	-0.122194	0.0568181	0.0400827
-1.5768	-0.137257	-0.122127	0.0567689	0.0400606
-1.56816	-0.136759	-0.121449	0.0562752	0.0398384
-1.56748	-0.13672	-0.121396	0.0562364	0.0398209
-1.5653	-0.136594	-0.121225	0.0561127	0.0397648
-1.56444	-0.136545	-0.121158	0.0560639	0.0397427
-1.56291	-0.136456	-0.121038	0.0559773	0.0397034
-1.5595	-0.136259	-0.12077	0.0557844	0.0396157
-1.55369	-0.135922	-0.120315	0.0554571	0.0394662
-1.5532	-0.135894	-0.120276	0.0554293	0.0394535
-1.5517	-0.135807	-0.120158	0.0553453	0.0394149
-1.54986	-0.1357	-0.120014	0.0552424	0.0393677
-1.54978	-0.135695	-0.120007	0.0552375	0.0393654
-1.53662	-0.134928	-0.118976	0.0545055	0.039027
-1.5352	-0.134845	-0.118864	0.0544272	0.0389905
-1.52831	-0.134441	-0.118324	0.0540479	0.0388133
-1.52691	-0.134359	-0.118215	0.0539712	0.0387773
-1.52609	-0.134311	-0.11815	0.053926	0.0387562
-1.52442	-0.134213	-0.118019	0.0538347	0.0387132
-1.52277	-0.134116	-0.117889	0.0537443	0.0386707
-1.52072	-0.133995	-0.117729	0.0536325	0.038618
-1.51912	-0.133901	-0.117604	0.0535455	0.0385769
-1.51783	-0.133825	-0.117502	0.0534752	0.0385437
-1.50716	-0.133194	-0.116665	0.0528973	0.0382691
-1.50633	-0.133145	-0.1166	0.0528527	0.0382478
-1.49847	-0.132678	-0.115984	0.0524311	0.0380456
-1.49677	-0.132577	-0.115851	0.0523403	0.0380019
-1.49203	-0.132294	-0.115478	0.0520874	0.0378798
-1.48889	-0.132106	-0.115232	0.0519207	0.0377991
-1.48267	-0.131734	-0.114745	0.0515919	0.0376392
-1.48132	-0.131654	-0.114639	0.0515209	0.0376046
-1.47781	-0.131443	-0.114364	0.0513359	0.0375142
-1.46766	-0.130831	-0.113568	0.0508048	0.037253
-1.46735	-0.130812	-0.113543	0.0507885	0.037245
-1.46384	-0.1306	-0.113268	0.050606	0.0371548
-1.46368	-0.13059	-0.113256	0.0505978	0.0371507
-1.45637	-0.130147	-0.112682	0.0502189	0.0369625
-1.45515	-0.130072	-0.112586	0.0501559	0.0369311
-1.45373	-0.129986	-0.112475	0.0500828	0.0368947
-1.44964	-0.129737	-0.112155	0.0498726	0.0367895
-1.44445	-0.12942	-0.111747	0.0496064	0.0366559
-1.44237	-0.129293	-0.111584	0.0495	0.0366024
-1.44181	-0.129259	-0.11154	0.0494715	0.036588
-1.43816	-0.129035	-0.111254	0.0492853	0.036494
-1.43568	-0.128883	-0.11106	0.0491596	0.0364305
-1.43562	-0.128879	-0.111055	0.0491563	0.0364288
-1.43306	-0.128722	-0.110854	0.0490265	0.0363629
-1.43153	-0.128628	-0.110734	0.0489489	0.0363236
-1.43041	-0.128559	-0.110646	0.0488921	0.0362947
-1.42963	-0.128511	-0.110585	0.0488529	0.0362748
-1.42777	-0.128396	-0.11044	0.0487591	0.036227
-1.42517	-0.128236	-0.110235	0.0486276	0.0361599
-1.42226	-0.128056	-0.110007	0.0484811	0.036085
-1.42181	-0.128028	-0.109972	0.0484587	0.0360736
-1.41834	-0.127813	-0.1097	0.0482844	0.0359842
-1.41731	-0.127749	-0.109619	0.0482329	0.0359578
-1.41462	-0.127582	-0.109408	0.0480984	0.0358886
-1.41329	-0.1275	-0.109304	0.0480319	0.0358543
-1.41287	-0.127474	-0.109271	0.0480112	0.0358437
-1.41173	-0.127403	-0.109181	0.0479541	0.0358142
-1.4108	-0.127345	-0.109108	0.0479079	0.0357903
-1.40802	-0.127172	-0.10889	0.0477696	0.0357188
-1.40338	-0.126882	-0.108527	0.0475394	0.0355995
-1.40248	-0.126826	-0.108456	0.0474946	0.0355762
-1.39431	-0.126314	-0.107815	0.047092	0.0353662
-1.39195	-0.126166	-0.10763	0.046976	0.0353054
-1.39076	-0.126091	-0.107537	0.0469174	0.0352747
-1.38644	-0.125819	-0.107198	0.0467062	0.0351637
-1.38543	-0.125755	-0.107119	0.0466569	0.0351377
-1.38068	-0.125455	-0.106747	0.0464257	0.0350156
-1.37115	-0.12485	-0.105999	0.0459637	0.0347703
-1.36714	-0.124594	-0.105684	0.0457705	0.0346671
-1.3637	-0.124375	-0.105415	0.0456054	0.0345787
-1.35914	-0.124084	-0.105057	0.0453874	0.0344615
-1.35484	-0.123808	-0.10472	0.0451823	0.0343508
-1.35367	-0.123732	-0.104628	0.0451264	0.0343206
-1.34984	-0.123486	-0.104328	0.0449448	0.0342222
-1.34366	-0.123087	-0.103843	0.0446525	0.0340632
-1.34121	-0.122929	-0.103651	0.0445369	0.0340001
-1.34028	-0.122868	-0.103578	0.0444931	0.0339761
-1.34022	-0.122865	-0.103573	0.0444904	0.0339747
-1.33822	-0.122735	-0.103416	0.0443964	0.0339232
-1.33416	-0.122472	-0.103098	0.0442064	0.0338189
-1.33255	-0.122367	-0.102972	0.0441309	0.0337773
-1.33143	-0.122294	-0.102884	0.0440784	0.0337484
-1.33141	-0.122292	-0.102882	0.0440775	0.0337479
-1.32696	-0.122003	-0.102534	0.0438706	0.0336337
-1.32324	-0.121759	-0.102241	0.0436976	0.0335378
-1.32105	-0.121616	-0.10207	0.0435965	0.0334816
-1.32092	-0.121608	-0.10206	0.0435904	0.0334782
-1.32049	-0.121579	-0.102026	0.0435704	0.0334671
-1.31995	-0.121544	-0.101983	0.0435453	0.0334531
-1.31619	-0.121297	-0.101689	0.043372	0.0333565
-1.31575	-0.121268	-0.101654	0.0433518	0.0333452
-1.31453	-0.121188	-0.101558	0.0432954	0.0333137
-1.31373	-0.121135	-0.101496	0.0432587	0.0332931
-1.31121	-0.12097	-0.101298	0.0431432	0.0332284
-1.30792	-0.120752	-0.10104	0.0429923	0.0331436
-1.3024	-0.120388	-0.100607	0.0427408	0.0330018
-1.30183	-0.12035	-0.100563	0.0427149	0.0329871
-1.30166	-0.120338	-0.100549	0.0427069	0.0329826
-1.30057	-0.120266	-0.100463	0.0426574	0.0329545
-1.29845	-0.120126	-0.100298	0.0425615	0.0329002
-1.29522	-0.119911	-0.100044	0.0424151	0.032817
-1.29296	-0.11976	-0.0998667	0.042313	0.0327588
-1.29159	-0.119669	-0.0997597	0.0422515	0.0327237
-1.28748	-0.119395	-0.0994371	0.0420665	0.0326179
-1.28402	-0.119163	-0.0991658	0.0419115	0.0325289
-1.282	-0.119028	-0.0990073	0.0418212	0.0324769
-1.27866	-0.118804	-0.0987454	0.0416723	0.032391
-1.27834	-0.118782	-0.0987202	0.0416581	0.0323827
-1.27767	-0.118737	-0.098668	0.0416284	0.0323656
-1.27516	-0.118568	-0.0984713	0.0415171	0.0323011
-1.27446	-0.118521	-0.0984165	0.0414861	0.0322831
-1.27252	-0.11839	-0.0982638	0.0413998	0.032233
-1.26897	-0.11815	-0.0979854	0.041243	0.0321417
-1.26173	-0.11766	-0.0974176	0.0409248	0.0319554
-1.26152	-0.117646	-0.0974017	0.040916	0.0319502
-1.2589	-0.117468	-0.0971961	0.0408014	0.0318828
-1.25856	-0.117445	-0.0971693	0.0407865	0.031874
-1.25732	-0.11736	-0.0970717	0.0407322	0.031842
-1.25356	-0.117103	-0.0967768	0.0405686	0.0317452
-1.25243	-0.117027	-0.0966889	0.0405199	0.0317164
-1.25018	-0.116873	-0.0965119	0.0404221	0.0316583
-1.2491	-0.116799	-0.0964273	0.0403754	0.0316306
-1.24866	-0.116768	-0.0963925	0.0403562	0.0316192
-1.24794	-0.11672	-0.0963367	0.0403255	0.0316009
-1.24742	-0.116684	-0.0962954	0.0403027	0.0315873
-1.2462	-0.1166	-0.0962003	0.0402504	0.0315561
-1.24584	-0.116576	-0.0961719	0.0402348	0.0315468
-1.24473	-0.116499	-0.0960844	0.0401867	0.0315181
-1.24339	-0.116408	-0.0959799	0.0401294	0.0314838
-1.23907	-0.11611	-0.0956408	0.0399439	0.0313726
-1.23819	-0.11605	-0.0955719	0.0399064	0.03135
-1.23778	-0.116021	-0.0955398	0.0398889	0.0313395
-1.23725	-0.115985	-0.095498	0.0398661	0.0313258
-1.23586	-0.115889	-0.0953889	0.0398067	0.03129
-1.23498	-0.115828	-0.0953204	0.0397695	0.0312675
-1.23438	-0.115786	-0.0952728	0.0397436	0.0312519
-1.22313	-0.115006	-0.0943908	0.0392675	0.0309626
-1.21959	-0.11476	-0.0941129	0.0391186	0.0308714
-1.21902	-0.11472	-0.0940682	0.0390947	0.0308567
-1.21699	-0.114578	-0.0939094	0.03901	0.0308046
-1.21558	-0.114479	-0.0937984	0.0389508	0.0307682
-1.21478	-0.114424	-0.0937358	0.0389176	0.0307477
-1.21048	-0.114122	-0.0933983	0.0387385	0.030637
-1.20707	-0.113883	-0.0931315	0.0385975	0.0305495
-1.20593	-0.113803	-0.0930421	0.0385504	0.0305202
-1.20399	-0.113666	-0.0928896	0.0384702	0.0304701
-1.20194	-0.113522	-0.092729	0.0383859	0.0304175
-1.20139	-0.113483	-0.092686	0.0383634	0.0304034
-1.19789	-0.113235	-0.0924111	0.0382196	0.0303132
-1.19636	-0.113127	-0.092291	0.038157	0.0302738
-1.19396	-0.112957	-0.092103	0.0380592	0.0302121
-1.1861	-0.112398	-0.0914869	0.0377407	0.03001
-1.1854	-0.112348	-0.0914316	0.0377122	0.0299919
-1.18537	-0.112346	-0.0914292	0.037711	0.0299911
-1.18485	-0.112309	-0.091389	0.0376903	0.0299779
-1.18426	-0.112267	-0.0913425	0.0376664	0.0299626
-1.18365	-0.112223	-0.0912944	0.0376417	0.0299469
-1.18139	-0.112062	-0.0911172	0.0375509	0.0298887
-1.17911	-0.111899	-0.0909385	0.0374596	0.0298301
-1.17792	-0.111813	-0.0908452	0.0374119	0.0297995
-1.17559	-0.111646	-0.0906623	0.0373189	0.0297395
-1.17445	-0.111565	-0.0905734	0.0372737	0.0297104
-1.17292	-0.111454	-0.0904527	0.0372125	0.0296708
-1.17105	-0.11132	-0.0903062	0.0371384	0.0296227
-1.1689	-0.111165	-0.0901376	0.0370532	0.0295674
-1.16383	-0.110799	-0.08974	0.0368534	0.029437
-1.16377	-0.110794	-0.0897353	0.0368511	0.0294354
-1.16153	-0.110633	-0.0895602	0.0367635	0.029378
-1.16053	-0.11056	-0.0894814	0.0367241	0.0293521
-1.16015	-0.110532	-0.0894517	0.0367093	0.0293424
-1.15861	-0.11042	-0.0893306	0.036649	0.0293027
-1.15504	-0.110161	-0.0890505	0.0365099	0.0292108
-1.15395	-0.110081	-0.088965	0.0364676	0.0291828
-1.15324	-0.11003	-0.0889098	0.0364403	0.0291647
-1.14821	-0.109663	-0.0885152	0.0362459	0.0290352
-1.14777	-0.109631	-0.0884807	0.0362289	0.0290239
-1.14506	-0.109432	-0.0882682	0.0361248	0.0289542
-1.14216	-0.109219	-0.0880406	0.0360137	0.0288795
-1.14073	-0.109115	-0.087929	0.0359594	0.0288429
-1.13864	-0.108961	-0.0877646	0.0358796	0.028789
-1.13596	-0.108763	-0.0875542	0.0357777	0.02872
-1.12859	-0.108219	-0.0869767	0.0355001	0.0285306
-1.12831	-0.108198	-0.0869544	0.0354894	0.0285232
-1.12742	-0.108132	-0.086885	0.0354562	0.0285005
-1.12487	-0.107943	-0.0866848	0.0353608	0.0284348
-1.12377	-0.107861	-0.0865983	0.0353197	0.0284064
-1.12153	-0.107695	-0.0864228	0.0352364	0.0283489
-1.11887	-0.107497	-0.0862145	0.0351379	0.0282805
-1.11484	-0.107196	-0.0858984	0.0349892	0.0281768
-1.11164	-0.106956	-0.0856474	0.0348717	0.0280945
-1.1104	-0.106863	-0.0855498	0.0348261	0.0280625
-1.10536	-0.106484	-0.0851545	0.0346425	0.0279328
-1.10515	-0.106469	-0.0851383	0.034635	0.0279275
-1.10336	-0.106334	-0.0849977	0.03457	0.0278814
-1.10111	-0.106164	-0.0848211	0.0344887	0.0278235
-1.09958	-0.106049	-0.0847014	0.0344337	0.0277842
-1.09923	-0.106022	-0.0846742	0.0344212	0.0277753
-1.09865	-0.105978	-0.0846281	0.0344001	0.0277602
-1.09596	-0.105775	-0.0844177	0.0343038	0.0276911
-1.09487	-0.105692	-0.0843318	0.0342646	0.027663
-1.09443	-0.105659	-0.0842974	0.034249	0.0276517
-1.09372	-0.105605	-0.0842416	0.0342236	0.0276334
-1.09325	-0.105569	-0.0842052	0.034207	0.0276214
-1.09322	-0.105567	-0.084203	0.034206	0.0276207
-1.09236	-0.105502	-0.0841352	0.0341752	0.0275985
-1.08758	-0.105138	-0.0837604	0.0340057	0.0274755
-1.08719	-0.105108	-0.0837297	0.0339919	0.0274655
-1.08084	-0.104623	-0.0832315	0.0337685	0.027302
-1.0807	-0.104613	-0.0832207	0.0337637	0.0272985
-1.07888	-0.104473	-0.0830781	0.0337002	0.0272517
-1.07824	-0.104424	-0.0830278	0.0336779	0.0272352
-1.07745	-0.104364	-0.0829658	0.0336503	0.0272149
-1.07564	-0.104225	-0.0828242	0.0335876	0.0271684
-1.07515	-0.104187	-0.0827858	0.0335706	0.0271558
-1.07415	-0.10411	-0.0827068	0.0335358	0.0271299
-1.07254	-0.103986	-0.0825805	0.0334801	0.0270885
-1.07227	-0.103966	-0.0825599	0.033471	0.0270817
-1.06828	-0.103658	-0.0822467	0.0333336	0.026979
-1.06624	-0.103501	-0.0820872	0.033264	0.0269267
-1.06377	-0.103309	-0.0818929	0.0331795	0.0268629
-1.06032	-0.103042	-0.0816223	0.0330624	0.0267742
-1.05907	-0.102945	-0.0815248	0.0330204	0.0267422
-1.05895	-0.102936	-0.0815155	0.0330164	0.0267391
-1.0572	-0.1028	-0.0813782	0.0329573	0.0266941
-1.05662	-0.102754	-0.0813327	0.0329378	0.0266792
-1.05293	-0.102467	-0.0810433	0.0328141	0.0265843
-1.05195	-0.10239	-0.0809663	0.0327812	0.026559
-1.05063	-0.102287	-0.080863	0.0327373	0.0265251
-1.0479	-0.102073	-0.0806485	0.0326464	0.0264547
-1.04539	-0.101877	-0.0804519	0.0325635	0.0263902
-1.0451	-0.101854	-0.0804291	0.0325539	0.0263828
-1.0439	-0.101759	-0.0803347	0.0325142	0.0263518
-1.04149	-0.10157	-0.080146	0.0324352	0.0262899
-1.0402	-0.101468	-0.0800444	0.0323928	0.0262566
-1.03968	-0.101428	-0.0800036	0.0323757	0.0262432
-1.03874	-0.101354	-0.0799304	0.0323452	0.0262192
-1.03647	-0.101175	-0.0797523	0.0322713	0.0261608
-1.03588	-0.101128	-0.079706	0.0322521	0.0261456
-1.03176	-0.100802	-0.0793826	0.0321187	0.0260395
-1.0285	-0.100544	-0.0791272	0.032014	0.0259557
-1.02793	-0.100499	-0.0790826	0.0319958	0.0259411
-1.02685	-0.100413	-0.0789979	0.0319613	0.0259133
-1.02408	-0.100193	-0.0787808	0.031873	0.0258421
-1.02193	-0.100021	-0.0786118	0.0318046	0.0257867
-1.02134	-0.099974	-0.0785657	0.031786	0.0257715
-1.01686	-0.0996162	-0.0782146	0.0316449	0.0256564
-1.01582	-0.0995326	-0.0781327	0.0316122	0.0256295
-1.0158	-0.0995311	-0.0781312	0.0316116	0.025629
-1.01517	-0.0994804	-0.0780817	0.0315918	0.0256128
-1.01512	-0.0994763	-0.0780776	0.0315902	0.0256114
-1.0115	-0.0991862	-0.0777941	0.0314775	0.0255184
-1.01094	-0.0991413	-0.0777503	0.0314601	0.0255041
-1.006	-0.0987434	-0.0773627	0.0313074	0.0253769
-1.00529	-0.0986856	-0.0773066	0.0312854	0.0253585
-1.00046	-0.0982952	-0.0769278	0.0311377	0.0252343
-1.00022	-0.0982764	-0.0769097	0.0311307	0.0252283
-0.998692	-0.0981522	-0.0767894	0.0310841	0.0251889
-0.997865	-0.0980851	-0.0767246	0.0310591	0.0251676
-0.996285	-0.0979569	-0.0766007	0.0310113	0.025127
-0.996097	-0.0979417	-0.076586	0.0310056	0.0251221
-0.993765	-0.0977521	-0.0764031	0.0309354	0.0250621
-0.993692	-0.0977461	-0.0763973	0.0309332	0.0250603
-0.99185	-0.0975961	-0.0762529	0.0308779	0.0250129
-0.988525	-0.0973249	-0.0759921	0.0307787	0.0249273
-0.986275	-0.097141	-0.0758157	0.030712	0.0248694
-0.985705	-0.0970944	-0.075771	0.0306951	0.0248548
-0.98339	-0.0969048	-0.0755894	0.0306268	0.0247952
-0.982397	-0.0968234	-0.0755116	0.0305976	0.0247697
-0.982302	-0.0968155	-0.0755041	0.0305948	0.0247673
-0.981765	-0.0967715	-0.075462	0.030579	0.0247534
-0.980126	-0.0966369	-0.0753334	0.030531	0.0247113
-0.978186	-0.0964774	-0.0751813	0.0304743	0.0246614
-0.978111	-0.0964712	-0.0751754	0.0304721	0.0246594
-0.976301	-0.0963222	-0.0750335	0.0304195	0.0246129
-0.973846	-0.0961198	-0.074841	0.0303484	0.0245497
-0.971998	-0.0959672	-0.0746961	0.0302951	0.0245022
-0.970895	-0.095876	-0.0746095	0.0302634	0.0244738
-0.97072	-0.0958615	-0.0745958	0.0302584	0.0244693
-0.97013	-0.0958127	-0.0745495	0.0302415	0.0244541
-0.967611	-0.095604	-0.074352	0.0301694	0.0243893
-0.965723	-0.0954474	-0.0742039	0.0301157	0.0243408
-0.965675	-0.0954434	-0.0742001	0.0301143	0.0243395
-0.96007	-0.0949772	-0.0737606	0.029956	0.0241953
-0.959544	-0.0949334	-0.0737194	0.0299412	0.0241818
-0.955154	-0.0945667	-0.073375	0.0298186	0.0240689
-0.951587	-0.094268	-0.0730954	0.0297198	0.0239771
-0.951516	-0.094262	-0.0730898	0.0297179	0.0239753
-0.949597	-0.094101	-0.0729393	0.029665	0.0239259
-0.94868	-0.0940239	-0.0728673	0.0296399	0.0239023
-0.948249	-0.0939877	-0.0728336	0.0296281	0.0238912
-0.947397	-0.093916	-0.0727667	0.0296047	0.0238693
-0.947191	-0.0938987	-0.0727506	0.0295991	0.023864
-0.946769	-0.0938632	-0.0727175	0.0295876	0.0238532
-0.946557	-0.0938454	-0.0727009	0.0295818	0.0238477
-0.944933	-0.0937086	-0.0725735	0.0295375	0.0238059
-0.942413	-0.093496	-0.0723759	0.0294692	0.0237411
-0.941189	-0.0933926	-0.0722798	0.0294361	0.0237096
-0.938717	-0.0931837	-0.0720861	0.0293696	0.023646
-0.937009	-0.0930389	-0.0719521	0.0293238	0.0236021
-0.936794	-0.0930208	-0.0719352	0.0293181	0.0235966
-0.935014	-0.0928698	-0.0717956	0.0292706	0.0235508
-0.934533	-0.0928289	-0.0717579	0.0292578	0.0235384
-0.925823	-0.0920871	-0.0710748	0.0290283	0.0233143
-0.922679	-0.0918182	-0.0708282	0.0289465	0.0232334
-0.921624	-0.0917278	-0.0707456	0.0289192	0.0232063
-0.917964	-0.0914137	-0.0704585	0.0288249	0.0231122
-0.915505	-0.0912023	-0.0702656	0.0287621	0.0230489
-0.914812	-0.0911426	-0.0702113	0.0287444	0.0230311
-0.914691	-0.0911322	-0.0702018	0.0287413	0.023028
-0.912924	-0.0909799	-0.0700633	0.0286964	0.0229825
-0.908998	-0.0906408	-0.0697553	0.0285973	0.0228815
-0.907676	-0.0905264	-0.0696516	0.0285641	0.0228475
-0.906868	-0.0904564	-0.0695883	0.0285439	0.0228267
-0.905131	-0.0903059	-0.0694521	0.0285006	0.022782
-0.903613	-0.0901741	-0.069333	0.0284628	0.022743
-0.903388	-0.0901546	-0.0693154	0.0284572	0.0227372
-0.899853	-0.0898472	-0.0690382	0.0283699	0.0226463
-0.898829	-0.089758	-0.0689579	0.0283447	0.0226199
-0.893267	-0.0892724	-0.0685217	0.028209	0.0224768
-0.892587	-0.0892129	-0.0684683	0.0281925	0.0224593
-0.89243	-0.0891992	-0.068456	0.0281887	0.0224553
-0.892294	-0.0891873	-0.0684454	0.0281855	0.0224518
-0.891761	-0.0891407	-0.0684036	0.0281726	0.0224381
-0.89096	-0.0890705	-0.0683408	0.0281532	0.0224175
-0.890015	-0.0889876	-0.0682666	0.0281305	0.0223932
-0.88725	-0.0887449	-0.0680498	0.0280642	0.0223221
-0.887209	-0.0887413	-0.0680466	0.0280632	0.022321
-0.886412	-0.0886713	-0.0679841	0.0280442	0.0223005
-0.885935	-0.0886293	-0.0679467	0.0280328	0.0222882
-0.885286	-0.0885722	-0.0678958	0.0280173	0.0222715
-0.881614	-0.0882486	-0.0676078	0.0279303	0.0221771
-0.880233	-0.0881267	-0.0674995	0.0278978	0.0221415
-0.880111	-0.0881159	-0.0674899	0.0278949	0.0221384
-0.878164	-0.0879439	-0.0673373	0.0278493	0.0220883
-0.875282	-0.0876887	-0.0671112	0.0277821	0.0220142
-0.873392	-0.087521	-0.066963	0.0277382	0.0219656
-0.870692	-0.0872811	-0.0667513	0.027676	0.0218961
-0.87054	-0.0872676	-0.0667393	0.0276725	0.0218922
-0.867889	-0.0870315	-0.0665314	0.0276117	0.021824
-0.863461	-0.0866363	-0.0661842	0.0275112	0.0217101
-0.862805	-0.0865776	-0.0661327	0.0274963	0.0216932
-0.861654	-0.0864746	-0.0660425	0.0274704	0.0216636
-0.859822	-0.0863105	-0.0658988	0.0274293	0.0216165
-0.859474	-0.0862793	-0.0658715	0.0274215	0.0216075
-0.858834	-0.0862219	-0.0658213	0.0274072	0.021591
-0.858194	-0.0861645	-0.0657712	0.0273929	0.0215746
-0.856198	-0.0859852	-0.0656146	0.0273485	0.0215232
-0.854924	-0.0858706	-0.0655146	0.0273202	0.0214905
-0.854266	-0.0858114	-0.0654631	0.0273057	0.0214735
-0.851739	-0.0855837	-0.0652649	0.02725	0.0214085
-0.851684	-0.0855787	-0.0652606	0.0272488	0.0214071
-0.849003	-0.0853367	-0.0650503	0.0271901	0.0213381
-0.847446	-0.0851959	-0.0649282	0.0271561	0.0212981
-0.84653	-0.085113	-0.0648564	0.0271362	0.0212745
-0.843362	-0.0848259	-0.0646079	0.0270678	0.021193
-0.842031	-0.0847051	-0.0645036	0.0270392	0.0211588
-0.840733	-0.0845871	-0.0644017	0.0270113	0.0211254
-0.839493	-0.0844743	-0.0643045	0.0269849	0.0210935
-0.83887	-0.0844176	-0.0642557	0.0269716	0.0210775
-0.838347	-0.08437	-0.0642147	0.0269605	0.021064
-0.838234	-0.0843597	-0.0642058	0.0269581	0.0210611
-0.835056	-0.0840699	-0.0639566	0.0268907	0.0209794
-0.834576	-0.0840261	-0.0639189	0.0268806	0.020967
-0.833679	-0.0839441	-0.0638485	0.0268617	0.0209439
-0.833038	-0.0838855	-0.0637983	0.0268483	0.0209274
-0.832428	-0.0838297	-0.0637505	0.0268355	0.0209118
-0.828438	-0.0834642	-0.0634376	0.0267522	0.0208091
-0.827821	-0.0834076	-0.0633892	0.0267394	0.0207932
-0.827516	-0.0833796	-0.0633652	0.0267331	0.0207854
-0.8246	-0.0831116	-0.0631365	0.0266729	0.0207104
-0.820878	-0.0827687	-0.0628447	0.0265967	0.0206146
-0.820255	-0.0827112	-0.0627958	0.026584	0.0205986
-0.82	-0.0826877	-0.0627758	0.0265788	0.020592
-0.819621	-0.0826527	-0.0627461	0.0265711	0.0205823
-0.819545	-0.0826457	-0.0627402	0.0265696	0.0205804
-0.818678	-0.0825656	-0.0626721	0.026552	0.020558
-0.818426	-0.0825423	-0.0626524	0.0265469	0.0205516
-0.816846	-0.0823962	-0.0625285	0.0265149	0.0205109
-0.816659	-0.0823788	-0.0625138	0.0265111	0.0205061
-0.8163	-0.0823457	-0.0624856	0.0265039	0.0204969
-0.813182	-0.0820567	-0.0622411	0.0264413	0.0204167
-0.812908	-0.0820313	-0.0622196	0.0264358	0.0204096
-0.808824	-0.0816517	-0.0618994	0.0263545	0.0203045
-0.806226	-0.0814097	-0.0616956	0.0263033	0.0202377
-0.80617	-0.0814044	-0.0616912	0.0263022	0.0202363
-0.803576	-0.0811623	-0.0614878	0.0262513	0.0201696
-0.801816	-0.0809977	-0.0613497	0.026217	0.0201243
-0.801534	-0.0809713	-0.0613276	0.0262115	0.020117
-0.800618	-0.0808856	-0.0612558	0.0261937	0.0200935
-0.79959	-0.0807892	-0.0611751	0.0261738	0.020067
-0.798602	-0.0806967	-0.0610977	0.0261547	0.0200416
-0.796999	-0.0805463	-0.060972	0.0261238	0.0200004
-0.796973	-0.0805438	-0.06097	0.0261233	0.0199997
-0.796845	-0.0805318	-0.0609599	0.0261208	0.0199964
-0.795655	-0.08042	-0.0608666	0.0260979	0.0199658
-0.794799	-0.0803395	-0.0607995	0.0260816	0.0199438
-0.793031	-0.0801731	-0.0606608	0.0260478	0.0198983
-0.791889	-0.0800655	-0.0605712	0.026026	0.0198689
-0.790424	-0.0799273	-0.0604563	0.0259983	0.0198312
-0.785807	-0.079491	-0.0600943	0.0259113	0.0197124
-0.785131	-0.079427	-0.0600413	0.0258987	0.0196951
-0.782523	-0.0791798	-0.0598368	0.0258501	0.019628
-0.781337	-0.0790671	-0.0597437	0.0258281	0.0195975
-0.780492	-0.0789868	-0.0596775	0.0258124	0.0195757
-0.780108	-0.0789503	-0.0596473	0.0258053	0.0195658
-0.779848	-0.0789256	-0.0596269	0.0258005	0.0195591
-0.777435	-0.0786959	-0.0594377	0.0257561	0.0194971
-0.775331	-0.0784953	-0.0592727	0.0257176	0.0194429
-0.775185	-0.0784814	-0.0592613	0.0257149	0.0194392
-0.774656	-0.0784309	-0.0592198	0.0257052	0.0194256
-0.773875	-0.0783563	-0.0591585	0.025691	0.0194055
-0.772751	-0.0782489	-0.0590704	0.0256706	0.0193766
-0.772395	-0.0782149	-0.0590424	0.0256641	0.0193674
-0.771249	-0.0781052	-0.0589526	0.0256433	0.0193379
-0.764227	-0.0774315	-0.0584019	0.0255174	0.0191573
-0.76311	-0.077324	-0.0583143	0.0254975	0.0191286
-0.762665	-0.0772811	-0.0582794	0.0254896	0.0191171
-0.76132	-0.0771515	-0.0581739	0.0254658	0.0190825
-0.760942	-0.0771151	-0.0581443	0.0254591	0.0190728
-0.760496	-0.0770721	-0.0581093	0.0254512	0.0190613
-0.756657	-0.0767012	-0.0578082	0.0253838	0.0189626
-0.755328	-0.0765726	-0.057704	0.0253606	0.0189284
-0.753846	-0.076429	-0.0575878	0.0253348	0.0188902
-0.751877	-0.0762379	-0.0574333	0.0253007	0.0188396
-0.751235	-0.0761756	-0.057383	0.0252896	0.0188231
-0.748063	-0.0758672	-0.0571343	0.025235	0.0187415
-0.745274	-0.0755953	-0.0569155	0.0251873	0.0186697
-0.744699	-0.0755392	-0.0568705	0.0251775	0.0186549
-0.744024	-0.0754734	-0.0568175	0.025166	0.0186376
-0.743511	-0.0754232	-0.0567773	0.0251573	0.0186244
-0.743367	-0.0754092	-0.056766	0.0251549	0.0186207
-0.742579	-0.0753321	-0.0567042	0.0251415	0.0186004
-0.742381	-0.0753128	-0.0566887	0.0251381	0.0185953
-0.738046	-0.0748883	-0.0563487	0.0250651	0.0184838
-0.73737	-0.0748219	-0.0562957	0.0250538	0.0184664
-0.736673	-0.0747535	-0.056241	0.0250421	0.0184485
-0.735178	-0.0746066	-0.0561238	0.0250171	0.01841
-0.734633	-0.074553	-0.056081	0.025008	0.018396
-0.733222	-0.0744142	-0.0559704	0.0249846	0.0183597
-0.731944	-0.0742884	-0.0558702	0.0249634	0.0183268
-0.731853	-0.0742794	-0.055863	0.0249619	0.0183245
-0.731151	-0.0742102	-0.0558079	0.0249503	0.0183064
-0.730626	-0.0741585	-0.0557668	0.0249416	0.0182929
-0.729273	-0.0740249	-0.0556607	0.0249193	0.0182581
-0.727428	-0.0738427	-0.055516	0.024889	0.0182106
-0.726574	-0.0737582	-0.055449	0.0248751	0.0181887
-0.726011	-0.0737025	-0.0554049	0.0248659	0.0181742
-0.724575	-0.0735603	-0.0552922	0.0248424	0.0181372
-0.723338	-0.0734377	-0.0551952	0.0248223	0.0181054
-0.723227	-0.0734266	-0.0551865	0.0248205	0.0181026
-0.723129	-0.073417	-0.0551789	0.0248189	0.0181001
-0.722979	-0.073402	-0.055167	0.0248165	0.0180962
-0.722715	-0.0733759	-0.0551464	0.0248122	0.0180894
-0.721876	-0.0732926	-0.0550805	0.0247986	0.0180678
-0.721627	-0.0732679	-0.055061	0.0247945	0.0180614
-0.719282	-0.0730349	-0.0548772	0.0247567	0.0180011
-0.718627	-0.0729697	-0.0548258	0.0247461	0.0179842
-0.716603	-0.0727682	-0.0546671	0.0247136	0.0179322
-0.715927	-0.0727008	-0.054614	0.0247028	0.0179148
-0.714127	-0.0725211	-0.0544729	0.024674	0.0178685
-0.713875	-0.072496	-0.0544531	0.02467	0.017862
-0.71278	-0.0723866	-0.0543673	0.0246526	0.0178338
-0.712158	-0.0723244	-0.0543185	0.0246427	0.0178178
-0.710488	-0.0721573	-0.0541875	0.0246162	0.0177749
-0.70929	-0.0720373	-0.0540935	0.0245973	0.017744
-0.707163	-0.071824	-0.0539267	0.0245638	0.0176893
-0.706034	-0.0717107	-0.0538382	0.0245461	0.0176603
-0.702627	-0.071368	-0.053571	0.0244928	0.0175726
-0.701422	-0.0712466	-0.0534765	0.024474	0.0175416
-0.700338	-0.0711373	-0.0533915	0.0244572	0.0175137
-0.699784	-0.0710814	-0.0533481	0.0244486	0.0174995
-0.699126	-0.071015	-0.0532964	0.0244384	0.0174826
-0.696954	-0.0707955	-0.0531261	0.0244049	0.0174267
-0.695785	-0.0706773	-0.0530345	0.0243869	0.0173966
-0.694788	-0.0705763	-0.0529562	0.0243716	0.017371
-0.694384	-0.0705354	-0.0529246	0.0243654	0.0173606
-0.693724	-0.0704685	-0.0528728	0.0243552	0.0173436
-0.692518	-0.0703462	-0.0527782	0.0243368	0.0173126
-0.69114	-0.0702062	-0.0526701	0.0243157	0.0172771
-0.688673	-0.0699555	-0.0524767	0.0242782	0.0172137
-0.682453	-0.0693212	-0.0519889	0.0241843	0.0170537
-0.674055	-0.06846	-0.0513303	0.0240592	0.0168376
-0.673418	-0.0683944	-0.0512804	0.0240497	0.0168212
-0.673025	-0.0683539	-0.0512495	0.0240439	0.0168111
-0.672861	-0.0683371	-0.0512367	0.0240415	0.0168069
-0.672432	-0.0682929	-0.051203	0.0240352	0.0167959
-0.670747	-0.0681192	-0.0510708	0.0240103	0.0167525
-0.669432	-0.0679836	-0.0509677	0.023991	0.0167187
-0.667995	-0.0678351	-0.050855	0.0239699	0.0166817
-0.666013	-0.0676302	-0.0506996	0.0239409	0.0166307
-0.665245	-0.0675507	-0.0506394	0.0239297	0.016611
-0.662985	-0.0673166	-0.0504622	0.0238968	0.0165529
-0.662542	-0.0672706	-0.0504274	0.0238904	0.0165415
-0.662454	-0.0672615	-0.0504205	0.0238891	0.0165392
-0.659342	-0.0669381	-0.0501764	0.023844	0.0164591
-0.658071	-0.0668059	-0.0500767	0.0238256	0.0164264
-0.655778	-0.0665671	-0.049897	0.0237926	0.0163675
-0.653793	-0.0663599	-0.0497412	0.0237641	0.0163164
-0.653702	-0.0663505	-0.0497342	0.0237628	0.0163141
-0.652519	-0.0662268	-0.0496414	0.0237458	0.0162836
-0.651108	-0.0660792	-0.0495307	0.0237256	0.0162473
-0.648444	-0.0658002	-0.0493218	0.0236877	0.0161788
-0.645967	-0.0655403	-0.0491275	0.0236525	0.0161151
-0.643061	-0.0652347	-0.0488996	0.0236113	0.0160403
-0.642627	-0.065189	-0.0488656	0.0236052	0.0160291
-0.64228	-0.0651525	-0.0488384	0.0236003	0.0160202
-0.641947	-0.0651173	-0.0488122	0.0235956	0.0160116
-0.640772	-0.0649935	-0.0487201	0.023579	0.0159814
-0.63912	-0.0648192	-0.0485905	0.0235558	0.0159389
-0.638805	-0.064786	-0.0485659	0.0235514	0.0159308
-0.636321	-0.0645234	-0.0483711	0.0235165	0.0158669
-0.635336	-0.0644192	-0.0482938	0.0235027	0.0158416
-0.633495	-0.0642241	-0.0481494	0.023477	0.0157942
-0.633169	-0.0641896	-0.0481239	0.0234724	0.0157859
-0.632777	-0.064148	-0.0480931	0.023467	0.0157757
-0.630588	-0.0639156	-0.0479215	0.0234365	0.0157194
-0.628409	-0.0636839	-0.0477505	0.0234062	0.0156634
-0.62764	-0.0636021	-0.0476903	0.0233955	0.0156436
-0.627159	-0.0635508	-0.0476525	0.0233888	0.0156312
-0.624594	-0.0632774	-0.0474514	0.0233533	0.0155653
-0.624411	-0.0632579	-0.047437	0.0233508	0.0155605
-0.622968	-0.0631038	-0.0473239	0.0233309	0.0155234
-0.622263	-0.0630284	-0.0472686	0.0233212	0.0155053
-0.61954	-0.062737	-0.0470551	0.0232837	0.0154352
-0.613224	-0.0620588	-0.0465597	0.0231971	0.0152728
-0.613201	-0.0620564	-0.0465579	0.0231968	0.0152722
-0.613166	-0.0620526	-0.0465552	0.0231963	0.0152713
-0.612603	-0.0619919	-0.046511	0.0231886	0.0152568
-0.611033	-0.0618228	-0.0463879	0.0231672	0.0152164
-0.610603	-0.0617764	-0.0463541	0.0231613	0.0152053
-0.61053	-0.0617686	-0.0463485	0.0231604	0.0152035
-0.60981	-0.0616908	-0.0462919	0.0231505	0.0151849
-0.607784	-0.0614721	-0.0461331	0.023123	0.0151328
-0.606978	-0.061385	-0.0460699	0.023112	0.0151121
-0.606216	-0.0613025	-0.0460101	0.0231017	0.0150925
-0.6062	-0.0613008	-0.0460089	0.0231015	0.0150921
-0.603752	-0.0610357	-0.0458168	0.0230682	0.0150291
-0.603604	-0.0610197	-0.0458053	0.0230662	0.0150253
-0.603476	-0.0610058	-0.0457952	0.0230645	0.015022
-0.603243	-0.0609805	-0.0457769	0.0230614	0.015016
-0.60291	-0.0609444	-0.0457508	0.0230568	0.0150074
-0.600821	-0.0607177	-0.045587	0.0230286	0.0149537
-0.599021	-0.0605221	-0.0454459	0.0230043	0.0149074
-0.5959	-0.0601822	-0.0452011	0.0229622	0.0148271
-0.595116	-0.0600967	-0.0451396	0.0229516	0.0148069
-0.594391	-0.0600176	-0.0450828	0.0229419	0.0147883
-0.594277	-0.0600051	-0.0450738	0.0229404	0.0147853
-0.594164	-0.0599928	-0.0450649	0.0229388	0.0147824
-0.593791	-0.059952	-0.0450357	0.0229338	0.0147728
-0.593477	-0.0599178	-0.0450111	0.0229296	0.0147648
-0.592989	-0.0598645	-0.0449728	0.022923	0.0147522
-0.592399	-0.0598	-0.0449265	0.0229151	0.014737
-0.592314	-0.0597908	-0.0449199	0.022914	0.0147349
-0.591993	-0.0597556	-0.0448947	0.0229097	0.0147266
-0.591518	-0.0597037	-0.0448574	0.0229033	0.0147144
-0.588063	-0.0593254	-0.0445865	0.022857	0.0146255
-0.58699	-0.0592076	-0.0445023	0.0228427	0.0145979
-0.584618	-0.0589472	-0.0443163	0.022811	0.0145369
-0.584146	-0.0588953	-0.0442793	0.0228047	0.0145247
-0.582983	-0.0587674	-0.0441881	0.0227892	0.0144948
-0.581844	-0.0586421	-0.0440988	0.022774	0.0144655
-0.579011	-0.0583298	-0.0438766	0.0227363	0.0143926
-0.577619	-0.0581761	-0.0437674	0.0227179	0.0143568
-0.576983	-0.0581058	-0.0437175	0.0227094	0.0143404
-0.575549	-0.0579473	-0.0436051	0.0226904	0.0143036
-0.575052	-0.0578924	-0.0435661	0.0226838	0.0142908
-0.574796	-0.057864	-0.043546	0.0226804	0.0142842
-0.574541	-0.0578358	-0.0435261	0.0226771	0.0142777
-0.573929	-0.0577681	-0.0434781	0.022669	0.0142619
-0.572025	-0.0575571	-0.0433287	0.0226438	0.0142129
-0.569875	-0.0573186	-0.0431602	0.0226155	0.0141576
-0.566457	-0.0569386	-0.0428921	0.0225705	0.0140697
-0.564977	-0.0567738	-0.042776	0.022551	0.0140316
-0.564349	-0.0567039	-0.0427268	0.0225428	0.0140155
-0.56414	-0.0566806	-0.0427104	0.02254	0.0140101
-0.56234	-0.0564799	-0.0425692	0.0225165	0.0139638
-0.561295	-0.0563632	-0.0424873	0.0225028	0.0139369
-0.560929	-0.0563224	-0.0424586	0.022498	0.0139275
-0.558774	-0.0560814	-0.0422895	0.0224698	0.013872
-0.558026	-0.0559978	-0.0422309	0.0224601	0.0138528
-0.557555	-0.0559451	-0.0421939	0.0224539	0.0138407
-0.555959	-0.0557663	-0.0420688	0.0224331	0.0137996
-0.555452	-0.0557095	-0.042029	0.0224265	0.0137866
-0.552569	-0.0553861	-0.0418029	0.022389	0.0137124
-0.552476	-0.0553757	-0.0417956	0.0223878	0.01371
-0.551786	-0.0552981	-0.0417415	0.0223789	0.0136923
-0.550313	-0.0551326	-0.041626	0.0223598	0.0136544
-0.549043	-0.0549897	-0.0415264	0.0223433	0.0136217
-0.547124	-0.0547735	-0.0413759	0.0223185	0.0135723
-0.546136	-0.0546622	-0.0412984	0.0223058	0.0135469
-0.545965	-0.054643	-0.041285	0.0223036	0.0135425
-0.544006	-0.0544219	-0.0411314	0.0222783	0.0134921
-0.54387	-0.0544065	-0.0411207	0.0222765	0.0134886
-0.54332	-0.0543444	-0.0410776	0.0222695	0.0134745
-0.541965	-0.0541914	-0.0409713	0.022252	0.0134396
-0.541219	-0.054107	-0.0409128	0.0222424	0.0134204
-0.539725	-0.0539379	-0.0407956	0.0222233	0.013382
-0.537466	-0.0536821	-0.0406185	0.0221943	0.0133239
-0.537029	-0.0536326	-0.0405842	0.0221887	0.0133127
-0.536518	-0.0535746	-0.0405441	0.0221822	0.0132995
-0.53532	-0.0534386	-0.0404502	0.0221669	0.0132687
-0.533551	-0.0532378	-0.0403115	0.0221443	0.0132232
-0.532083	-0.0530709	-0.0401963	0.0221256	0.0131854
-0.53139	-0.0529921	-0.040142	0.0221168	0.0131676
-0.530677	-0.052911	-0.0400861	0.0221077	0.0131493
-0.528628	-0.0526776	-0.0399254	0.0220817	0.0130965
-0.527109	-0.0525044	-0.0398063	0.0220625	0.0130575
-0.525774	-0.0523521	-0.0397015	0.0220456	0.0130231
-0.525228	-0.0522897	-0.0396587	0.0220386	0.0130091
-0.524674	-0.0522265	-0.0396153	0.0220317	0.0129948
-0.522147	-0.0519376	-0.0394171	0.0219998	0.0129298
-0.521315	-0.0518425	-0.0393519	0.0219893	0.0129084
-0.52052	-0.0517515	-0.0392895	0.0219793	0.012888
-0.51945	-0.0516289	-0.0392056	0.0219658	0.0128604
-0.5187	-0.051543	-0.0391468	0.0219564	0.0128411
-0.517738	-0.0514328	-0.0390714	0.0219444	0.0128164
-0.51729	-0.0513813	-0.0390362	0.0219387	0.0128049
-0.515154	-0.0511362	-0.0388687	0.021912	0.0127499
-0.51469	-0.0510829	-0.0388323	0.0219062	0.012738
-0.513063	-0.0508959	-0.0387047	0.0218859	0.0126961
-0.510939	-0.0506516	-0.0385382	0.0218595	0.0126415
-0.510345	-0.0505832	-0.0384916	0.0218521	0.0126262
-0.510212	-0.0505678	-0.0384811	0.0218504	0.0126228
-0.508058	-0.0503196	-0.0383122	0.0218237	0.0125674
-0.504539	-0.0499136	-0.0380362	0.0217801	0.0124768
-0.504108	-0.0498637	-0.0380024	0.0217748	0.0124658
-0.503882	-0.0498377	-0.0379847	0.021772	0.01246
-0.503274	-0.0497673	-0.037937	0.0217645	0.0124443
-0.503056	-0.0497422	-0.0379199	0.0217619	0.0124387
-0.501695	-0.0495848	-0.0378132	0.0217451	0.0124037
-0.501639	-0.0495783	-0.0378088	0.0217444	0.0124022
-0.501311	-0.0495404	-0.0377831	0.0217404	0.0123938
-0.49911	-0.0492855	-0.0376105	0.0217134	0.0123372
-0.496978	-0.0490384	-0.0374433	0.0216873	0.0122823
-0.496139	-0.048941	-0.0373774	0.021677	0.0122607
-0.494718	-0.0487761	-0.037266	0.0216597	0.0122242
-0.494378	-0.0487366	-0.0372394	0.0216555	0.0122155
-0.494208	-0.0487169	-0.0372261	0.0216535	0.0122111
-0.493994	-0.048692	-0.0372093	0.0216508	0.0122056
-0.493289	-0.0486101	-0.037154	0.0216423	0.0121874
-0.490647	-0.0483029	-0.0369468	0.0216102	0.0121195
-0.490116	-0.048241	-0.0369051	0.0216037	0.0121058
-0.489852	-0.0482104	-0.0368845	0.0216005	0.012099
-0.488996	-0.0481107	-0.0368173	0.0215902	0.012077
-0.487257	-0.047908	-0.0366809	0.0215692	0.0120323
-0.487191	-0.0479004	-0.0366758	0.0215684	0.0120306
-0.486979	-0.0478756	-0.0366591	0.0215658	0.0120251
-0.48692	-0.0478687	-0.0366545	0.0215651	0.0120236
-0.486439	-0.0478127	-0.0366168	0.0215593	0.0120112
-0.483505	-0.0474703	-0.0363867	0.021524	0.0119357
-0.482792	-0.047387	-0.0363307	0.0215154	0.0119174
-0.482422	-0.0473437	-0.0363017	0.021511	0.0119079
-0.481716	-0.0472613	-0.0362464	0.0215026	0.0118897
-0.481432	-0.0472281	-0.0362241	0.0214992	0.0118824
-0.480631	-0.0471344	-0.0361613	0.0214896	0.0118618
-0.480025	-0.0470635	-0.0361138	0.0214823	0.0118462
-0.479561	-0.0470092	-0.0360774	0.0214768	0.0118343
-0.472964	-0.046236	-0.03556	0.0213985	0.0116646
-0.472883	-0.0462264	-0.0355536	0.0213975	0.0116625
-0.472881	-0.0462262	-0.0355535	0.0213975	0.0116625
-0.472187	-0.0461447	-0.0354991	0.0213893	0.0116446
-0.471763	-0.046095	-0.0354658	0.0213843	0.0116337
-0.471463	-0.0460597	-0.0354423	0.0213807	0.011626
-0.471447	-0.0460578	-0.035441	0.0213805	0.0116256
-0.471336	-0.0460448	-0.0354323	0.0213792	0.0116227
-0.470758	-0.0459768	-0.035387	0.0213724	0.0116078
-0.470628	-0.0459616	-0.0353768	0.0213709	0.0116045
-0.468933	-0.0457623	-0.0352439	0.021351	0.0115609
-0.468248	-0.0456817	-0.0351902	0.0213429	0.0115433
-0.467907	-0.0456415	-0.0351634	0.0213389	0.0115345
-0.465959	-0.0454122	-0.0350107	0.0213161	0.0114844
-0.465802	-0.0453937	-0.0349983	0.0213143	0.0114803
-0.465736	-0.045386	-0.0349932	0.0213135	0.0114786
-0.465691	-0.0453807	-0.0349897	0.021313	0.0114775
-0.46367	-0.0451425	-0.0348312	0.0212895	0.0114255
-0.462299	-0.0449807	-0.0347236	0.0212735	0.0113902
-0.460367	-0.0447526	-0.0345721	0.0212511	0.0113405
-0.460117	-0.0447232	-0.0345525	0.0212482	0.0113341
-0.45825	-0.0445025	-0.0344061	0.0212267	0.0112861
-0.457975	-0.04447	-0.0343845	0.0212235	0.011279
-0.453716	-0.043966	-0.0340505	0.0211746	0.0111694
-0.453187	-0.0439033	-0.034009	0.0211685	0.0111558
-0.450848	-0.043626	-0.0338256	0.0211418	0.0110956
-0.450354	-0.0435675	-0.0337869	0.0211362	0.0110829
-0.448289	-0.0433224	-0.0336249	0.0211128	0.0110298
-0.444403	-0.0428606	-0.0333202	0.0210689	0.0109299
-0.444111	-0.0428258	-0.0332972	0.0210657	0.0109223
-0.441548	-0.0425207	-0.0330963	0.0210369	0.0108564
-0.437292	-0.0420135	-0.0327625	0.0209896	0.0107469
-0.436978	-0.041976	-0.0327379	0.0209861	0.0107388
-0.436577	-0.0419281	-0.0327064	0.0209816	0.0107285
-0.435717	-0.0418255	-0.032639	0.0209721	0.0107064
-0.435476	-0.0417967	-0.0326201	0.0209695	0.0107002
-0.43507	-0.0417482	-0.0325882	0.020965	0.0106898
-0.434397	-0.0416679	-0.0325355	0.0209576	0.0106725
-0.434348	-0.0416621	-0.0325316	0.020957	0.0106712
-0.430971	-0.0412584	-0.0322668	0.02092	0.0105843
-0.429885	-0.0411285	-0.0321816	0.0209081	0.0105564
-0.429156	-0.0410412	-0.0321244	0.0209001	0.0105376
-0.426478	-0.0407205	-0.0319144	0.020871	0.0104687
-0.426463	-0.0407186	-0.0319132	0.0208709	0.0104683
-0.426065	-0.0406709	-0.031882	0.0208666	0.0104581
-0.42482	-0.0405216	-0.0317844	0.0208531	0.0104261
-0.424355	-0.0404659	-0.0317479	0.0208481	0.0104141
-0.422847	-0.040285	-0.0316297	0.0208319	0.0103753
-0.422048	-0.0401891	-0.031567	0.0208233	0.0103548
-0.421352	-0.0401055	-0.0315124	0.0208158	0.0103369
-0.420596	-0.0400148	-0.0314532	0.0208078	0.0103174
-0.417094	-0.0395939	-0.0311785	0.0207705	0.0102273
-0.417026	-0.0395856	-0.0311731	0.0207698	0.0102256
-0.414965	-0.0393376	-0.0310115	0.020748	0.0101726
-0.413413	-0.0391508	-0.0308898	0.0207316	0.0101326
-0.412664	-0.0390606	-0.0308311	0.0207238	0.0101134
-0.412058	-0.0389875	-0.0307835	0.0207174	0.0100978
-0.411225	-0.0388871	-0.0307182	0.0207087	0.0100764
-0.410499	-0.0387996	-0.0306613	0.0207011	0.0100577
-0.410262	-0.038771	-0.0306427	0.0206987	0.0100516
-0.409785	-0.0387135	-0.0306053	0.0206937	0.0100393
-0.408765	-0.0385905	-0.0305253	0.0206831	0.0100131
-0.408159	-0.0385173	-0.0304777	0.0206768	0.00999747
-0.407627	-0.0384531	-0.0304361	0.0206713	0.00998379
-0.40547	-0.0381927	-0.0302669	0.020649	0.00992831
-0.404007	-0.0380158	-0.0301521	0.020634	0.00989066
-0.403788	-0.0379895	-0.030135	0.0206318	0.00988505
-0.403283	-0.0379284	-0.0300954	0.0206266	0.00987205
-0.403091	-0.0379051	-0.0300803	0.0206246	0.0098671
-0.401872	-0.0377577	-0.0299847	0.0206122	0.00983575
-0.401503	-0.0377131	-0.0299558	0.0206084	0.00982625
-0.401301	-0.0376887	-0.02994	0.0206064	0.00982107
-0.400351	-0.0375736	-0.0298654	0.0205967	0.00979661
-0.399257	-0.0374413	-0.0297797	0.0205856	0.00976848
-0.397467	-0.0372245	-0.0296393	0.0205675	0.00972243
-0.396552	-0.0371136	-0.0295675	0.0205583	0.00969889
-0.395195	-0.0369492	-0.0294611	0.0205447	0.00966399
-0.394195	-0.0368279	-0.0293827	0.0205347	0.00963827
-0.391603	-0.0365133	-0.0291794	0.0205089	0.00957157
-0.390975	-0.0364371	-0.0291302	0.0205027	0.00955543
-0.39039	-0.0363661	-0.0290843	0.0204969	0.00954038
-0.385814	-0.0358098	-0.0287254	0.0204521	0.00942265
-0.384294	-0.0356249	-0.0286062	0.0204373	0.00938355
-0.383488	-0.0355269	-0.028543	0.0204295	0.00936283
-0.382298	-0.035382	-0.0284497	0.020418	0.00933222
-0.382214	-0.0353717	-0.0284431	0.0204172	0.00933004
-0.381557	-0.0352917	-0.0283916	0.0204109	0.00931315
-0.379277	-0.0350139	-0.0282128	0.020389	0.00925451
-0.3764	-0.034663	-0.0279871	0.0203617	0.00918048
-0.374951	-0.0344862	-0.0278735	0.020348	0.0091432
-0.374805	-0.0344683	-0.027862	0.0203467	0.00913944
-0.372757	-0.0342184	-0.0277015	0.0203275	0.00908678
-0.369738	-0.0338493	-0.0274647	0.0202994	0.0090091
-0.366068	-0.0334004	-0.0271768	0.0202657	0.00891469
-0.366056	-0.0333989	-0.0271759	0.0202656	0.00891438
-0.365318	-0.0333086	-0.027118	0.0202589	0.0088954
-0.364628	-0.0332241	-0.0270639	0.0202526	0.00887764
-0.364619	-0.033223	-0.0270632	0.0202525	0.00887741
-0.363991	-0.0331462	-0.027014	0.0202468	0.00886127
-0.361665	-0.0328612	-0.0268316	0.0202258	0.00880143
-0.360686	-0.0327412	-0.0267548	0.020217	0.00877625
-0.359519	-0.032598	-0.0266632	0.0202066	0.00874622
-0.359398	-0.0325832	-0.0266538	0.0202055	0.00874311
-0.359297	-0.0325709	-0.0266459	0.0202046	0.00874052
-0.358046	-0.0324173	-0.0265477	0.0201935	0.00870832
-0.356613	-0.0322415	-0.0264354	0.0201808	0.00867146
-0.35625	-0.0321969	-0.0264069	0.0201776	0.00866212
-0.355908	-0.032155	-0.0263801	0.0201746	0.00865333
-0.355258	-0.0320752	-0.0263291	0.0201689	0.00863662
-0.355192	-0.0320671	-0.0263239	0.0201684	0.00863491
-0.353723	-0.0318867	-0.0262087	0.0201555	0.00859713
-0.353238	-0.0318271	-0.0261707	0.0201513	0.00858465
-0.350104	-0.0314419	-0.0259249	0.0201242	0.00850402
-0.349791	-0.0314034	-0.0259003	0.0201215	0.00849596
-0.349364	-0.0313509	-0.0258669	0.0201178	0.00848498
-0.349348	-0.0313489	-0.0258656	0.0201177	0.00848456
-0.346558	-0.0310057	-0.0256468	0.0200939	0.00841281
-0.344977	-0.030811	-0.0255228	0.0200806	0.00837213
-0.340592	-0.0302708	-0.0251789	0.020044	0.00825932
-0.339108	-0.0300877	-0.0250625	0.0200318	0.00822114
-0.338389	-0.0299992	-0.0250062	0.0200259	0.00820266
-0.337891	-0.0299377	-0.0249671	0.0200218	0.00818984
-0.336212	-0.0297305	-0.0248354	0.0200081	0.00814664
-0.333293	-0.0293702	-0.0246066	0.0199846	0.00807157
-0.333276	-0.029368	-0.0246052	0.0199845	0.00807113
-0.332571	-0.0292809	-0.0245499	0.0199789	0.00805298
-0.329856	-0.0289454	-0.024337	0.0199574	0.00798314
-0.329256	-0.0288713	-0.0242899	0.0199526	0.0079677
-0.327516	-0.0286562	-0.0241535	0.019939	0.00792296
-0.327347	-0.0286352	-0.0241402	0.0199377	0.00791859
-0.32719	-0.0286158	-0.0241279	0.0199365	0.00791456
-0.320809	-0.027826	-0.0236275	0.0198877	0.00775042
-0.320653	-0.0278066	-0.0236152	0.0198865	0.00774639
-0.317168	-0.0273747	-0.0233419	0.0198605	0.00765674
-0.316886	-0.0273397	-0.0233198	0.0198584	0.00764948
-0.31461	-0.0270576	-0.0231414	0.0198417	0.00759095
-0.312614	-0.0268099	-0.0229848	0.0198272	0.00753959
-0.312082	-0.0267438	-0.0229431	0.0198234	0.0075259
-0.31185	-0.026715	-0.0229249	0.0198217	0.00751993
-0.310141	-0.0265029	-0.0227909	0.0198095	0.00747597
-0.308423	-0.0262896	-0.0226562	0.0197973	0.00743179
-0.306704	-0.026076	-0.0225213	0.0197853	0.00738757
-0.303759	-0.0257099	-0.0222903	0.0197649	0.00731179
-0.303543	-0.025683	-0.0222734	0.0197634	0.00730623
-0.303052	-0.025622	-0.0222349	0.01976	0.00729361
-0.302347	-0.0255343	-0.0221796	0.0197552	0.00727547
-0.299387	-0.0251662	-0.0219475	0.0197352	0.00719934
-0.298555	-0.0250625	-0.0218822	0.0197297	0.00717792
-0.297912	-0.0249826	-0.0218318	0.0197254	0.0071614
-0.297157	-0.0248886	-0.0217726	0.0197204	0.00714197
-0.2957	-0.0247072	-0.0216584	0.0197108	0.00710449
-0.295035	-0.0246243	-0.0216062	0.0197065	0.00708737
-0.294624	-0.0245731	-0.021574	0.0197038	0.0070768
-0.29429	-0.0245315	-0.0215477	0.0197017	0.0070682
-0.294261	-0.024528	-0.0215455	0.0197015	0.00706748
-0.29355	-0.0244394	-0.0214898	0.0196969	0.00704919
-0.291668	-0.0242048	-0.0213421	0.0196848	0.00700075
-0.28873	-0.0238387	-0.0211118	0.0196663	0.00692519
-0.288143	-0.0237654	-0.0210657	0.0196626	0.00691009
-0.287499	-0.0236851	-0.0210152	0.0196586	0.00689351
-0.286966	-0.0236186	-0.0209734	0.0196553	0.00687979
-0.286558	-0.0235677	-0.0209414	0.0196528	0.00686931
-0.284792	-0.0233474	-0.0208029	0.019642	0.00682387
-0.28468	-0.0233335	-0.0207941	0.0196413	0.006821
-0.283873	-0.0232327	-0.0207308	0.0196364	0.00680023
-0.283287	-0.0231596	-0.0206849	0.0196328	0.00678516
-0.280886	-0.0228598	-0.0204965	0.0196185	0.00672338
-0.280319	-0.0227891	-0.0204521	0.0196152	0.00670881
-0.2787	-0.0225869	-0.0203251	0.0196057	0.00666716
-0.278672	-0.0225834	-0.0203229	0.0196055	0.00666644
-0.278112	-0.0225135	-0.0202791	0.0196022	0.00665205
-0.277229	-0.0224031	-0.0202098	0.0195971	0.00662931
-0.275731	-0.022216	-0.0200923	0.0195885	0.00659079
-0.275635	-0.022204	-0.0200848	0.019588	0.00658832
-0.273496	-0.0219366	-0.019917	0.0195759	0.00653329
-0.273309	-0.0219132	-0.0199024	0.0195749	0.00652848
-0.272606	-0.0218254	-0.0198473	0.0195709	0.0065104
-0.271801	-0.0217247	-0.0197841	0.0195665	0.00648968
-0.270117	-0.0215141	-0.0196521	0.0195572	0.00644637
-0.269698	-0.0214616	-0.0196191	0.0195549	0.00643557
-0.266576	-0.021071	-0.0193743	0.0195381	0.00635527
-0.265103	-0.0208867	-0.0192588	0.0195304	0.00631738
-0.264343	-0.0207915	-0.0191992	0.0195264	0.00629782
-0.26307	-0.0206322	-0.0190994	0.0195198	0.00626507
-0.261313	-0.0204122	-0.0189616	0.0195108	0.00621989
-0.261068	-0.0203816	-0.0189424	0.0195096	0.00621358
-0.258388	-0.0200458	-0.0187322	0.0194961	0.00614464
-0.254933	-0.0196128	-0.0184612	0.0194793	0.00605575
-0.254244	-0.0195265	-0.0184072	0.019476	0.00603804
-0.25326	-0.0194032	-0.0183301	0.0194714	0.00601272
-0.252959	-0.0193655	-0.0183065	0.0194699	0.00600498
-0.251503	-0.0191828	-0.0181922	0.0194631	0.00596751
-0.251367	-0.0191658	-0.0181816	0.0194625	0.00596401
-0.250911	-0.0191086	-0.0181459	0.0194604	0.0059523
-0.250179	-0.0190169	-0.0180885	0.019457	0.00593347
-0.248698	-0.0188311	-0.0179723	0.0194503	0.00589537
-0.247959	-0.0187384	-0.0179144	0.019447	0.00587636
-0.247252	-0.0186497	-0.0178589	0.0194438	0.00585817
-0.244635	-0.0183213	-0.0176537	0.0194323	0.00579085
-0.244493	-0.0183034	-0.0176425	0.0194317	0.00578718
-0.242783	-0.0180888	-0.0175084	0.0194244	0.00574319
-0.241915	-0.0179799	-0.0174404	0.0194207	0.00572088
-0.24056	-0.0178098	-0.0173341	0.0194151	0.00568601
-0.238324	-0.0175289	-0.0171587	0.0194059	0.00562848
-0.237598	-0.0174378	-0.0171018	0.019403	0.00560982
-0.236884	-0.0173481	-0.0170458	0.0194001	0.00559144
-0.236852	-0.0173441	-0.0170432	0.0194	0.00559061
-0.236366	-0.017283	-0.0170051	0.0193981	0.00557812
-0.236341	-0.01728	-0.0170032	0.019398	0.00557749
-0.235388	-0.0171602	-0.0169285	0.0193942	0.00555297
-0.233914	-0.016975	-0.0168129	0.0193885	0.00551505
-0.231797	-0.0167091	-0.0166469	0.0193805	0.00546059
-0.229378	-0.016405	-0.0164571	0.0193715	0.00539836
-0.228077	-0.0162415	-0.0163551	0.0193669	0.00536489
-0.227911	-0.0162206	-0.0163421	0.0193663	0.00536062
-0.227298	-0.0161435	-0.016294	0.0193641	0.00534484
-0.22645	-0.0160369	-0.0162275	0.0193611	0.00532303
-0.226405	-0.0160313	-0.016224	0.0193609	0.00532189
-0.225367	-0.0159007	-0.0161426	0.0193573	0.00529517
-0.222961	-0.0155982	-0.0159539	0.0193492	0.00523328
-0.22179	-0.015451	-0.0158621	0.0193453	0.00520316
-0.22165	-0.0154333	-0.0158511	0.0193448	0.00519955
-0.220007	-0.0152267	-0.0157222	0.0193395	0.00515729
-0.219842	-0.0152059	-0.0157093	0.019339	0.00515305
-0.219799	-0.0152005	-0.0157059	0.0193389	0.00515193
-0.218799	-0.0150747	-0.0156275	0.0193357	0.0051262
-0.218545	-0.0150427	-0.0156076	0.0193349	0.00511967
-0.211637	-0.0141734	-0.0150658	0.0193144	0.00494196
-0.21158	-0.0141663	-0.0150614	0.0193142	0.00494052
-0.210781	-0.0140658	-0.0149987	0.019312	0.00491996
-0.210536	-0.0140349	-0.0149795	0.0193113	0.00491365
-0.207752	-0.0136844	-0.0147611	0.0193038	0.00484202
-0.206721	-0.0135546	-0.0146803	0.0193011	0.0048155
-0.205729	-0.0134298	-0.0146025	0.0192986	0.00479
-0.205463	-0.0133962	-0.0145816	0.0192979	0.00478314
-0.205205	-0.0133637	-0.0145614	0.0192973	0.0047765
-0.204725	-0.0133034	-0.0145238	0.0192961	0.00476417
-0.204415	-0.0132643	-0.0144995	0.0192953	0.00475619
-0.203696	-0.0131738	-0.0144431	0.0192935	0.0047377
-0.20346	-0.013144	-0.0144246	0.019293	0.00473162
-0.202944	-0.0130791	-0.0143841	0.0192917	0.00471835
-0.202768	-0.0130568	-0.0143703	0.0192913	0.00471381
-0.20276	-0.0130558	-0.0143696	0.0192913	0.0047136
-0.202312	-0.0129995	-0.0143345	0.0192902	0.00470209
-0.201993	-0.0129592	-0.0143095	0.0192894	0.00469387
-0.201841	-0.0129402	-0.0142976	0.0192891	0.00468998
-0.199913	-0.0126974	-0.0141464	0.0192846	0.00464038
-0.199575	-0.0126547	-0.0141199	0.0192839	0.00463167
-0.197173	-0.0123522	-0.0139315	0.0192786	0.00456989
-0.196012	-0.0122059	-0.0138404	0.0192762	0.00454002
-0.195781	-0.0121768	-0.0138223	0.0192757	0.00453407
-0.195317	-0.0121184	-0.013786	0.0192748	0.00452215
-0.195312	-0.0121178	-0.0137856	0.0192747	0.00452202
-0.193797	-0.0119269	-0.0136667	0.0192717	0.00448303
-0.191312	-0.0116138	-0.0134719	0.0192669	0.00441911
-0.190787	-0.0115477	-0.0134307	0.019266	0.00440562
-0.190584	-0.0115222	-0.0134148	0.0192656	0.0044004
-0.1901	-0.0114611	-0.0133768	0.0192647	0.00438792
-0.187193	-0.0110949	-0.0131489	0.0192597	0.00431316
-0.185461	-0.0108765	-0.013013	0.0192569	0.00426859
-0.184324	-0.0107333	-0.0129238	0.0192551	0.00423935
-0.18318	-0.0105891	-0.0128341	0.0192534	0.00420992
-0.179872	-0.0101722	-0.0125747	0.0192488	0.00412481
-0.179408	-0.0101137	-0.0125383	0.0192482	0.00411288
-0.179103	-0.0100753	-0.0125144	0.0192478	0.00410503
-0.178545	-0.010005	-0.0124707	0.0192471	0.00409069
-0.177552	-0.00987987	-0.0123928	0.0192459	0.00406514
-0.177121	-0.00982548	-0.0123589	0.0192454	0.00405404
-0.175625	-0.00963696	-0.0122416	0.0192436	0.00401556
-0.174189	-0.00945598	-0.012129	0.0192421	0.00397862
-0.173436	-0.00936113	-0.01207	0.0192413	0.00395927
-0.173429	-0.00936025	-0.0120695	0.0192413	0.00395909
-0.173313	-0.00934558	-0.0120603	0.0192412	0.00395609
-0.17104	-0.00905911	-0.0118821	0.019239	0.00389762
-0.169914	-0.00891722	-0.0117938	0.019238	0.00386866
-0.169603	-0.00887801	-0.0117694	0.0192378	0.00386066
-0.168032	-0.00867994	-0.0116462	0.0192365	0.00382024
-0.167796	-0.00865026	-0.0116277	0.0192363	0.00381418
-0.167664	-0.00863361	-0.0116173	0.0192363	0.00381078
-0.166718	-0.0085143	-0.0115431	0.0192356	0.00378643
-0.165406	-0.008349	-0.0114403	0.0192347	0.00375269
-0.165104	-0.00831086	-0.0114165	0.0192345	0.00374491
-0.164341	-0.00821471	-0.0113567	0.019234	0.00372528
-0.164051	-0.00817821	-0.011334	0.0192339	0.00371783
-0.163006	-0.00804645	-0.011252	0.0192333	0.00369094
-0.162849	-0.00802668	-0.0112397	0.0192332	0.0036869
-0.161587	-0.00786762	-0.0111407	0.0192326	0.00365444
-0.160958	-0.00778832	-0.0110914	0.0192323	0.00363825
-0.1593	-0.00757932	-0.0109613	0.0192317	0.0035956
-0.158242	-0.00744601	-0.0108784	0.0192313	0.00356839
-0.157974	-0.00741225	-0.0108574	0.0192313	0.0035615
-0.157517	-0.0073546	-0.0108215	0.0192311	0.00354973
-0.157472	-0.00734898	-0.010818	0.0192311	0.00354858
-0.156692	-0.00725065	-0.0107568	0.0192309	0.00352851
-0.155187	-0.00706104	-0.0106388	0.0192307	0.00348981
-0.154999	-0.00703736	-0.0106241	0.0192306	0.00348497
-0.154798	-0.00701198	-0.0106083	0.0192306	0.00347979
-0.152081	-0.00666964	-0.0103953	0.0192304	0.00340991
-0.150415	-0.00645962	-0.0102646	0.0192304	0.00336704
-0.147667	-0.00611337	-0.0100491	0.0192308	0.00329635
-0.147021	-0.00603191	-0.00999837	0.0192309	0.00327972
-0.146838	-0.00600893	-0.00998407	0.019231	0.00327503
-0.146775	-0.006001	-0.00997913	0.019231	0.00327341
-0.144496	-0.00571386	-0.00980041	0.0192316	0.00321478
-0.142304	-0.00543772	-0.00962851	0.0192325	0.00315839
-0.142091	-0.00541082	-0.00961177	0.0192326	0.0031529
-0.139228	-0.00505024	-0.00938729	0.0192341	0.00307927
-0.139069	-0.00503017	-0.0093748	0.0192341	0.00307517
-0.138762	-0.00499149	-0.00935071	0.0192343	0.00306727
-0.136942	-0.00476226	-0.00920799	0.0192355	0.00302045
-0.136164	-0.00466421	-0.00914694	0.0192361	0.00300043
-0.135425	-0.00457122	-0.00908903	0.0192366	0.00298143
-0.135423	-0.00457094	-0.00908886	0.0192366	0.00298138
-0.135126	-0.00453347	-0.00906553	0.0192368	0.00297372
-0.134523	-0.00445758	-0.00901827	0.0192373	0.00295822
-0.133123	-0.00428134	-0.00890852	0.0192385	0.00292222
-0.133076	-0.00427537	-0.0089048	0.0192385	0.002921
-0.132336	-0.00418213	-0.00884673	0.0192392	0.00290195
-0.131603	-0.00408985	-0.00878926	0.0192398	0.0028831
-0.131145	-0.00403221	-0.00875336	0.0192403	0.00287132
-0.130039	-0.00389291	-0.0086666	0.0192413	0.00284286
-0.128526	-0.00370244	-0.00854796	0.0192429	0.00280395
-0.127322	-0.00355091	-0.00845356	0.0192442	0.00277298
-0.12692	-0.00350028	-0.00842202	0.0192447	0.00276263
-0.124783	-0.00323126	-0.00825441	0.0192472	0.00270766
-0.123248	-0.00303809	-0.00813405	0.0192492	0.00266817
-0.123037	-0.00301153	-0.00811749	0.0192495	0.00266274
-0.122428	-0.00293494	-0.00806977	0.0192503	0.00264709
-0.121674	-0.00283997	-0.00801058	0.0192513	0.00262767
-0.120133	-0.00264606	-0.00788974	0.0192535	0.00258803
-0.115492	-0.00206228	-0.00752582	0.0192607	0.00246866
-0.115378	-0.00204788	-0.00751685	0.0192609	0.00246572
-0.114698	-0.00196239	-0.00746355	0.019262	0.00244823
-0.113915	-0.00186393	-0.00740215	0.0192633	0.00242809
-0.108562	-0.00119079	-0.00698232	0.0192732	0.00229038
-0.107534	-0.00106163	-0.00690174	0.0192752	0.00226394
-0.107416	-0.00104676	-0.00689246	0.0192755	0.0022609
-0.106028	-0.000872257	-0.00678358	0.0192783	0.00222519
-0.105637	-0.000823107	-0.00675291	0.0192791	0.00221513
-0.104001	-0.000617482	-0.00662459	0.0192826	0.00217303
-0.102428	-0.000419849	-0.00650124	0.0192861	0.00213257
-0.10242	-0.000418947	-0.00650068	0.0192861	0.00213239
-0.101655	-0.000322724	-0.00644062	0.0192878	0.00211268
-0.101538	-0.000308111	-0.00643149	0.0192881	0.00210969
-0.10063	-0.000194048	-0.00636029	0.0192901	0.00208633
-0.100321	-0.000155185	-0.00633602	0.0192909	0.00207838
-0.1003	-0.000152567	-0.00633439	0.0192909	0.00207784
-0.100145	-0.000133099	-0.00632223	0.0192913	0.00207385
-0.0997177	-7.94111e-05	-0.00628872	0.0192923	0.00206286
-0.0993931	-3.86474e-05	-0.00626326	0.019293	0.00205451
-0.0989074	2.23574e-05	-0.00622517	0.0192942	0.00204201
-0.0983237	9.5665e-05	-0.0061794	0.0192956	0.002027
-0.097053	0.000255236	-0.00607975	0.0192987	0.00199431
-0.0954983	0.000450451	-0.00595782	0.0193025	0.00195431
-0.0931866	0.000740654	-0.00577652	0.0193085	0.00189485
-0.0919272	0.000898721	-0.00567776	0.0193118	0.00186245
-0.0909315	0.00102367	-0.00559968	0.0193145	0.00183683
-0.0901688	0.00111937	-0.00553986	0.0193166	0.00181721
-0.0878208	0.00141395	-0.00535572	0.0193232	0.00175681
-0.0868626	0.00153415	-0.00528058	0.0193259	0.00173216
-0.0860651	0.00163417	-0.00521804	0.0193283	0.00171165
-0.0846465	0.00181206	-0.00510678	0.0193324	0.00167515
-0.0841629	0.00187271	-0.00506885	0.0193339	0.00166271
-0.0830459	0.00201276	-0.00498125	0.0193373	0.00163398
-0.0823941	0.00209447	-0.00493014	0.0193393	0.00161721
-0.0801588	0.00237463	-0.00475484	0.0193462	0.00155971
-0.0793998	0.00246975	-0.00469532	0.0193487	0.00154018
-0.0787606	0.00254985	-0.00464519	0.0193507	0.00152374
-0.0785692	0.00257383	-0.00463018	0.0193513	0.00151881
-0.0764246	0.0028425	-0.00446199	0.0193584	0.00146365
-0.0763029	0.00285774	-0.00445245	0.0193588	0.00146051
-0.0762762	0.00286108	-0.00445036	0.0193589	0.00145983
-0.0761141	0.00288138	-0.00443764	0.0193594	0.00145566
-0.0747502	0.00305221	-0.00433068	0.019364	0.00142057
-0.0725903	0.00332265	-0.00416129	0.0193714	0.00136501
-0.0687335	0.00380536	-0.00385883	0.0193851	0.00126579
-0.0687121	0.00380803	-0.00385715	0.0193852	0.00126524
-0.0670129	0.00402061	-0.00372389	0.0193914	0.00122153
-0.0661584	0.00412749	-0.00365688	0.0193946	0.00119955
-0.0653985	0.00422253	-0.00359729	0.0193974	0.00118
-0.0649248	0.00428178	-0.00356014	0.0193992	0.00116781
-0.063505	0.0044593	-0.00344879	0.0194046	0.00113129
-0.0610254	0.00476925	-0.00325433	0.0194142	0.0010675
-0.0585338	0.00508057	-0.00305893	0.0194242	0.00100341
-0.0578578	0.00516501	-0.00300592	0.0194269	0.000986018
-0.0571984	0.00524738	-0.0029542	0.0194296	0.000969053
-0.0569935	0.00527297	-0.00293814	0.0194304	0.000963783
-0.056453	0.00534047	-0.00289575	0.0194326	0.000949878
-0.0554322	0.00546794	-0.00281569	0.0194368	0.000923619
-0.0537529	0.00567759	-0.00268399	0.0194439	0.000880418
-0.0533641	0.00572612	-0.0026535	0.0194455	0.000870416
-0.0517156	0.00593184	-0.00252422	0.0194525	0.000828009
-0.0510521	0.00601463	-0.00247219	0.0194554	0.000810941
-0.0502467	0.00611511	-0.00240903	0.0194588	0.000790222
-0.04897	0.00627436	-0.0023089	0.0194644	0.000757379
-0.0484774	0.0063358	-0.00227027	0.0194666	0.000744706
-0.0484693	0.0063368	-0.00226964	0.0194666	0.0007445
-0.0476682	0.0064367	-0.00220681	0.0194702	0.00072389
-0.0465147	0.00658052	-0.00211635	0.0194753	0.000694217
-0.0460841	0.00663419	-0.00208259	0.0194772	0.000683141
-0.0457281	0.00667857	-0.00205466	0.0194788	0.000673982
-0.0405838	0.00731949	-0.00165123	0.0195025	0.000541645
-0.0381173	0.00762656	-0.0014578	0.0195142	0.000478195
-0.0379126	0.00765205	-0.00144174	0.0195152	0.000472928
-0.0359121	0.00790098	-0.00128486	0.0195249	0.000421467
-0.0320591	0.00838017	-0.000982695	0.0195439	0.000322349
-0.0316815	0.00842711	-0.00095308	0.0195457	0.000312634
-0.0315248	0.00844659	-0.00094079	0.0195465	0.000308603
-0.0309103	0.00852298	-0.000892597	0.0195496	0.000292794
-0.0305315	0.00857005	-0.000862893	0.0195515	0.000283051
-0.0304599	0.00857895	-0.000857279	0.0195519	0.000281209
-0.0302736	0.00860211	-0.000842663	0.0195528	0.000276415
-0.0247357	0.00928992	-0.000408365	0.0195814	0.000133954
-0.0245192	0.0093168	-0.000391383	0.0195825	0.000128383
-0.0241832	0.00935849	-0.000365039	0.0195843	0.000119742
-0.0233768	0.00945857	-0.000301797	0.0195885	9.89971e-05
-0.0229705	0.00950898	-0.000269935	0.0195907	8.85454e-05
-0.0213323	0.00971222	-0.00014146	0.0195994	4.64025e-05
-0.0202313	0.00984876	-5.51167e-05	0.0196054	1.80797e-05
-0.0186926	0.0100395	6.55557e-05	0.0196137	2.15039e-05
-0.0183979	0.0100761	8.86654e-05	0.0196153	2.90845e-05
-0.0154897	0.0104364	0.000316738	0.0196313	0.000103898
-0.0154342	0.0104433	0.000321089	0.0196316	0.000105325
-0.0153214	0.0104573	0.000329938	0.0196323	0.000108228
-0.0146448	0.0105411	0.000382995	0.019636	0.000125632
-0.0139598	0.0106259	0.000436717	0.0196399	0.000143254
-0.0131678	0.010724	0.000498831	0.0196443	0.000163629
-0.0124979	0.0108069	0.000551363	0.0196481	0.000180861
-0.0107863	0.0110188	0.000685599	0.0196578	0.000224894
-0.00999011	0.0111173	0.000748037	0.0196623	0.000245375
-0.00981609	0.0111388	0.000761683	0.0196633	0.000249851
-0.00839141	0.011315	0.000873412	0.0196715	0.000286501
-0.00792244	0.011373	0.000910191	0.0196743	0.000298566
-0.00778739	0.0113897	0.000920782	0.019675	0.00030204
-0.00663909	0.0115317	0.00101084	0.0196817	0.00033158
-0.00608952	0.0115996	0.00105393	0.0196849	0.000345717
-0.00138402	0.0121808	0.00142296	0.0197128	0.000466766
-0.00128729	0.0121928	0.00143054	0.0197134	0.000469254
-0.000512184	0.0122885	0.00149133	0.019718	0.000489194
-0.000434989	0.012298	0.00149738	0.0197185	0.000491179
-5.58865e-05	0.0123448	0.00152711	0.0197208	0.000500932
0.00261594	0.0126744	0.00173665	0.019737	0.000569664
0.0030625	0.0127295	0.00177167	0.0197397	0.000581152
0.00374143	0.0128132	0.00182491	0.0197439	0.000598617
0.00622196	0.0131189	0.00201944	0.0197592	0.000662429
0.00651648	0.0131552	0.00204254	0.019761	0.000670005
0.00654723	0.013159	0.00204495	0.0197612	0.000670796
0.00702827	0.0132183	0.00208268	0.0197642	0.000683171
0.00967852	0.0135446	0.00229052	0.0197809	0.000751348
0.0112732	0.0137409	0.00241558	0.019791	0.00079237
0.0113256	0.0137473	0.00241969	0.0197913	0.000793719
0.0117593	0.0138007	0.0024537	0.0197941	0.000804876
0.0127394	0.0139213	0.00253057	0.0198003	0.00083009
0.01364	0.014032	0.00260119	0.0198061	0.000853256
0.0144675	0.0141338	0.00266609	0.0198114	0.000874544
0.0149477	0.0141928	0.00270375	0.0198145	0.000886898
0.0152745	0.014233	0.00272938	0.0198166	0.000895306
0.0176041	0.0145192	0.00291207	0.0198318	0.000955232
0.0183864	0.0146153	0.00297342	0.0198369	0.000975358
0.0218828	0.0150444	0.00324762	0.0198599	0.0010653
0.0219284	0.01505	0.0032512	0.0198603	0.00106647
0.0239155	0.0152937	0.00340703	0.0198735	0.00111759
0.024132	0.0153203	0.00342401	0.019875	0.00112316
0.0247038	0.0153904	0.00346886	0.0198788	0.00113787
0.0278899	0.0157808	0.00371872	0.0199003	0.00121983
0.0290644	0.0159246	0.00381083	0.0199083	0.00125005
0.0292744	0.0159503	0.0038273	0.0199098	0.00125545
0.0318845	0.0162697	0.00403199	0.0199277	0.0013226
0.0340339	0.0165325	0.00420056	0.0199426	0.00137789
0.0342745	0.0165619	0.00421942	0.0199442	0.00138408
0.0345412	0.0165945	0.00424034	0.0199461	0.00139094
0.0366425	0.0168512	0.00440513	0.0199608	0.00144499
0.0366643	0.0168539	0.00440684	0.0199609	0.00144555
0.0374434	0.0169491	0.00446794	0.0199664	0.0014656
0.0382339	0.0170456	0.00452994	0.0199719	0.00148593
0.0397533	0.017231	0.00464909	0.0199827	0.00152502
0.0421304	0.017521	0.00483551	0.0199996	0.00158617
0.0429053	0.0176154	0.00489628	0.0200051	0.0016061
0.0436423	0.0177053	0.00495408	0.0200104	0.00162506
0.0439871	0.0177473	0.00498112	0.0200129	0.00163393
0.0442493	0.0177792	0.00500168	0.0200148	0.00164068
0.0458574	0.0179751	0.00512779	0.0200263	0.00168205
0.0460275	0.0179958	0.00514114	0.0200276	0.00168642
0.0467833	0.0180878	0.0052004	0.020033	0.00170586
0.0483805	0.0182822	0.00532567	0.0200446	0.00174695
0.0492206	0.0183844	0.00539155	0.0200507	0.00176856
0.0513084	0.0186383	0.00555528	0.020066	0.00182227
0.0531448	0.0188615	0.0056993	0.0200795	0.00186951
0.0532046	0.0188688	0.00570399	0.02008	0.00187105
0.0539467	0.0189589	0.00576219	0.0200854	0.00189014
0.0547073	0.0190513	0.00582184	0.0200911	0.00190971
0.0554922	0.0191466	0.00588339	0.0200969	0.0019299
0.0563813	0.0192545	0.00595312	0.0201035	0.00195277
0.0571209	0.0193442	0.00601112	0.020109	0.0019718
0.0579225	0.0194414	0.00607398	0.020115	0.00199242
0.0586066	0.0195244	0.00612763	0.0201201	0.00201002
0.0587109	0.0195371	0.00613582	0.0201209	0.0020127
0.0594893	0.0196314	0.00619686	0.0201267	0.00203273
0.0595585	0.0196398	0.00620229	0.0201272	0.00203451
0.0605809	0.0197637	0.00628247	0.0201349	0.00206081
0.061107	0.0198275	0.00632373	0.0201389	0.00207434
0.0635006	0.0201173	0.00651144	0.020157	0.00213592
0.0638469	0.0201593	0.00653859	0.0201596	0.00214482
0.0658818	0.0204055	0.00669818	0.0201751	0.00219717
0.0667305	0.0205081	0.00676474	0.0201816	0.00221901
0.06724	0.0205697	0.0068047	0.0201855	0.00223211
0.0677187	0.0206275	0.00684223	0.0201891	0.00224443
0.0683791	0.0207074	0.00689403	0.0201942	0.00226142
0.0707756	0.0209968	0.00708197	0.0202126	0.00232306
0.0708691	0.0210081	0.0070893	0.0202133	0.00232547
0.0731341	0.0212814	0.00726693	0.0202309	0.00238374
0.0746575	0.0214651	0.00738641	0.0202427	0.00242293
0.0754495	0.0215606	0.00744851	0.0202489	0.0024433
0.0786769	0.0219493	0.00770161	0.0202741	0.00252632
0.0798946	0.0220959	0.00779712	0.0202837	0.00255765
0.0802384	0.0221372	0.00782407	0.0202864	0.00256649
0.0803638	0.0221523	0.00783391	0.0202874	0.00256972
0.0810412	0.0222338	0.00788704	0.0202927	0.00258715
0.0813588	0.022272	0.00791194	0.0202952	0.00259532
0.0818327	0.022329	0.00794911	0.0202989	0.00260751
0.0843575	0.0226324	0.00814711	0.0203189	0.00267246
0.0858818	0.0228154	0.00826665	0.0203311	0.00271167
0.0859489	0.0228235	0.00827191	0.0203316	0.0027134
0.0866519	0.0229078	0.00832705	0.0203372	0.00273148
0.0875709	0.0230181	0.00839912	0.0203445	0.00275512
0.0882268	0.0230968	0.00845055	0.0203498	0.002772
0.0890758	0.0231986	0.00851714	0.0203566	0.00279384
0.0913879	0.0234756	0.00869846	0.0203751	0.00285332
0.0921406	0.0235658	0.00875749	0.0203812	0.00287268
0.0947556	0.0238787	0.00896257	0.0204023	0.00293995
0.095156	0.0239266	0.00899396	0.0204055	0.00295025
0.0953627	0.0239513	0.00901017	0.0204072	0.00295556
0.0961375	0.024044	0.00907094	0.0204135	0.0029755
0.0983621	0.0243098	0.0092454	0.0204315	0.00303272
0.10092	0.0246151	0.00944601	0.0204524	0.00309853
0.101918	0.0247342	0.00952427	0.0204605	0.0031242
0.102936	0.0248556	0.00960412	0.0204689	0.00315039
0.104929	0.025093	0.00976036	0.0204852	0.00320165
0.107329	0.0253787	0.00994863	0.020505	0.0032634
0.108123	0.0254732	0.0100109	0.0205115	0.00328383
0.109058	0.0255844	0.0100842	0.0205192	0.00330788
0.109175	0.0255982	0.0100934	0.0205202	0.00331087
0.109738	0.0256651	0.0101375	0.0205249	0.00332536
0.110112	0.0257096	0.0101668	0.020528	0.00333498
0.110531	0.0257594	0.0101997	0.0205314	0.00334576
0.11099	0.0258139	0.0102357	0.0205352	0.00335757
0.111367	0.0258587	0.0102653	0.0205383	0.00336727
0.111556	0.0258811	0.0102801	0.0205399	0.00337213
0.11456	0.0262377	0.0105157	0.0205649	0.00344941
0.11538	0.026335	0.01058	0.0205717	0.00347052
0.116177	0.0264294	0.0106425	0.0205783	0.003491
0.11695	0.0265211	0.0107032	0.0205848	0.0035109
0.117051	0.026533	0.010711	0.0205856	0.00351349
0.117872	0.0266303	0.0107755	0.0205925	0.00353462
0.119382	0.026809	0.0108938	0.0206051	0.00357345
0.120119	0.0268962	0.0109517	0.0206113	0.00359242
0.120133	0.0268978	0.0109527	0.0206114	0.00359277
0.121752	0.0270894	0.0110798	0.020625	0.00363444
0.12231	0.0271554	0.0111235	0.0206297	0.00364879
0.123273	0.0272691	0.011199	0.0206378	0.00367355
0.124125	0.0273697	0.0112658	0.0206449	0.00369548
0.12486	0.0274565	0.0113234	0.0206511	0.00371437
0.126066	0.0275988	0.011418	0.0206613	0.0037454
0.127601	0.0277799	0.0115384	0.0206742	0.0037849
0.128164	0.0278463	0.0115826	0.020679	0.00379938
0.130348	0.0281035	0.0117538	0.0206974	0.00385555
0.131993	0.0282972	0.0118829	0.0207114	0.00389788
0.132242	0.0283265	0.0119024	0.0207135	0.00390427
0.133065	0.0284233	0.0119669	0.0207205	0.00392545
0.133881	0.0285193	0.012031	0.0207274	0.00394646
0.136767	0.0288582	0.0122572	0.0207519	0.00402068
0.136768	0.0288583	0.0122573	0.0207519	0.0040207
0.137019	0.0288878	0.012277	0.0207541	0.00402716
0.137256	0.0289156	0.0122956	0.0207561	0.00403325
0.137401	0.0289326	0.0123069	0.0207573	0.00403699
0.139505	0.0291794	0.0124719	0.0207753	0.00409111
0.141932	0.0294639	0.0126623	0.020796	0.00415356
0.144432	0.0297564	0.0128584	0.0208174	0.00421787
0.144739	0.0297922	0.0128824	0.02082	0.00422576
0.145711	0.0299059	0.0129587	0.0208283	0.00425077
0.151443	0.0305748	0.0134082	0.0208775	0.00439821
0.151942	0.030633	0.0134473	0.0208818	0.00441106
0.152116	0.0306534	0.013461	0.0208833	0.00441555
0.152335	0.0306788	0.0134781	0.0208852	0.00442116
0.154703	0.0309544	0.0136638	0.0209056	0.00448208
0.154886	0.0309757	0.0136782	0.0209072	0.00448679
0.157867	0.0313223	0.013912	0.0209328	0.00456347
0.158006	0.0313385	0.0139229	0.020934	0.00456707
0.158432	0.0313879	0.0139563	0.0209377	0.00457801
0.161088	0.0316961	0.0141646	0.0209606	0.00464634
0.1654	0.0321955	0.0145027	0.0209979	0.00475726
0.167773	0.0324699	0.0146888	0.0210184	0.0048183
0.16789	0.0324834	0.014698	0.0210194	0.00482132
0.171808	0.0329356	0.0150053	0.0210534	0.00492212
0.171882	0.0329441	0.0150111	0.021054	0.00492402
0.172347	0.0329977	0.0150475	0.021058	0.00493597
0.174168	0.0332075	0.0151904	0.0210738	0.00498283
0.17508	0.0333125	0.0152619	0.0210817	0.00500629
0.17522	0.0333286	0.0152729	0.0210829	0.00500989
0.175464	0.0333567	0.015292	0.0210851	0.00501617
0.179273	0.0337944	0.0155907	0.0211181	0.00511414
0.179406	0.0338097	0.0156011	0.0211192	0.00511756
0.179906	0.0338671	0.0156403	0.0211236	0.00513043
0.182247	0.0341356	0.0158239	0.0211439	0.00519065
0.182334	0.0341455	0.0158307	0.0211446	0.00519288
0.182592	0.0341752	0.015851	0.0211469	0.00519953
0.183044	0.034227	0.0158865	0.0211508	0.00521117
0.183202	0.0342451	0.0158989	0.0211522	0.00521523
0.184606	0.0344058	0.016009	0.0211644	0.00525134
0.184961	0.0344465	0.0160368	0.0211674	0.00526048
0.186178	0.0345857	0.0161322	0.021178	0.00529178
0.187121	0.0346935	0.0162062	0.0211862	0.00531605
0.187208	0.0347034	0.016213	0.0211869	0.00531827
0.189025	0.034911	0.0163555	0.0212027	0.00536502
0.189171	0.0349277	0.016367	0.021204	0.00536878
0.190241	0.0350498	0.0164509	0.0212133	0.00539629
0.190358	0.0350631	0.0164601	0.0212143	0.00539931
0.19043	0.0350713	0.0164657	0.0212149	0.00540116
0.190906	0.0351256	0.016503	0.021219	0.0054134
0.191151	0.0351536	0.0165223	0.0212212	0.00541972
0.192764	0.0353374	0.0166487	0.0212352	0.00546119
0.192813	0.035343	0.0166526	0.0212356	0.00546246
0.193063	0.0353715	0.0166722	0.0212378	0.0054689
0.193168	0.0353834	0.0166804	0.0212387	0.0054716
0.193735	0.0354481	0.0167249	0.0212436	0.00548619
0.195175	0.0356119	0.0168378	0.0212561	0.00552323
0.196522	0.0357651	0.0169435	0.0212678	0.00555788
0.198926	0.0360382	0.017132	0.0212886	0.00561973
0.199927	0.0361518	0.0172105	0.0212973	0.00564548
0.201656	0.0363477	0.0173461	0.0213123	0.00568995
0.201713	0.0363542	0.0173506	0.0213128	0.00569142
0.20654	0.0369004	0.0177291	0.0213546	0.00581559
0.206772	0.0369265	0.0177473	0.0213566	0.00582155
0.207128	0.0369667	0.0177752	0.0213597	0.0058307
0.207343	0.0369911	0.0177921	0.0213615	0.00583625
0.207539	0.0370132	0.0178074	0.0213632	0.00584129
0.208343	0.0371039	0.0178705	0.0213702	0.00586197
0.210591	0.0373574	0.0180468	0.0213896	0.00591979
0.211129	0.0374181	0.018089	0.0213943	0.00593364
0.212282	0.0375479	0.0181794	0.0214043	0.00596329
0.212364	0.0375571	0.0181858	0.021405	0.0059654
0.212392	0.0375603	0.018188	0.0214052	0.00596614
0.213579	0.0376939	0.0182811	0.0214155	0.00599668
0.213595	0.0376957	0.0182824	0.0214156	0.00599709
0.214056	0.0377475	0.0183185	0.0214196	0.00600893
0.215359	0.037894	0.0184207	0.0214309	0.00604246
0.216159	0.0379838	0.0184834	0.0214378	0.00606303
0.217953	0.0381852	0.0186241	0.0214533	0.00610918
0.220399	0.0384594	0.018816	0.0214744	0.00617212
0.222914	0.0387408	0.0190132	0.021496	0.00623681
0.224538	0.0389222	0.0191405	0.02151	0.00627858
0.225233	0.0389999	0.0191951	0.021516	0.00629647
0.225322	0.0390098	0.019202	0.0215168	0.00629875
0.225651	0.0390466	0.0192279	0.0215196	0.00630723
0.226144	0.0391015	0.0192665	0.0215238	0.00631989
0.227183	0.0392175	0.019348	0.0215328	0.00634663
0.228498	0.039364	0.0194511	0.0215441	0.00638045
0.228596	0.039375	0.0194588	0.0215449	0.00638299
0.230184	0.0395517	0.0195833	0.0215586	0.00642382
0.230783	0.0396184	0.0196303	0.0215637	0.00643923
0.231628	0.0397123	0.0196966	0.021571	0.00646097
0.232575	0.0398176	0.0197709	0.0215791	0.00648535
0.232668	0.0398279	0.0197781	0.0215799	0.00648772
0.23342	0.0399115	0.0198371	0.0215863	0.00650708
0.233947	0.0399699	0.0198784	0.0215909	0.00652063
0.234027	0.0399788	0.0198847	0.0215915	0.00652269
0.234182	0.0399961	0.0198969	0.0215929	0.00652668
0.235818	0.0401775	0.0200252	0.0216069	0.00656877
0.236346	0.0402361	0.0200666	0.0216114	0.00658236
0.237414	0.0403543	0.0201503	0.0216205	0.00660982
0.240127	0.0406545	0.0203631	0.0216437	0.00667961
0.240691	0.0407168	0.0204073	0.0216486	0.00669412
0.241462	0.040802	0.0204678	0.0216551	0.00671396
0.242293	0.0408937	0.020533	0.0216622	0.00673533
0.245474	0.0412445	0.0207825	0.0216894	0.00681717
0.245599	0.0412582	0.0207922	0.0216904	0.00682037
0.246936	0.0414054	0.0208971	0.0217018	0.00685478
0.247416	0.0414581	0.0209347	0.0217059	0.00686711
0.250599	0.0418078	0.0211843	0.0217329	0.00694899
0.251024	0.0418544	0.0212177	0.0217366	0.00695993
0.251168	0.0418703	0.021229	0.0217378	0.00696365
0.254121	0.0421937	0.0214605	0.0217628	0.0070396
0.256043	0.042404	0.0216113	0.0217791	0.00708905
0.256267	0.0424285	0.0216288	0.021781	0.0070948
0.257894	0.0426063	0.0217565	0.0217948	0.00713668
0.260806	0.0429238	0.0219848	0.0218195	0.00721158
0.260846	0.0429281	0.0219879	0.0218198	0.0072126
0.26204	0.0430582	0.0220816	0.0218299	0.00724332
0.262737	0.0431341	0.0221363	0.0218358	0.00726126
0.262784	0.0431391	0.0221399	0.0218362	0.00726245
0.263118	0.0431754	0.0221661	0.021839	0.00727105
0.265187	0.0434004	0.0223284	0.0218565	0.00732429
0.26606	0.0434952	0.0223969	0.0218639	0.00734675
0.267472	0.0436484	0.0225076	0.0218758	0.00738307
0.270803	0.0440091	0.0227688	0.0219039	0.00746876
0.271831	0.0441202	0.0228494	0.0219126	0.00749519
0.272063	0.0441453	0.0228676	0.0219145	0.00750115
0.272658	0.0442096	0.0229143	0.0219196	0.00751647
0.273061	0.0442531	0.0229459	0.021923	0.00752684
0.273222	0.0442705	0.0229585	0.0219243	0.00753097
0.273867	0.0443401	0.0230091	0.0219297	0.00754756
0.27412	0.0443674	0.0230289	0.0219319	0.00755407
0.276394	0.0446126	0.0232073	0.0219511	0.00761257
0.276501	0.0446242	0.0232157	0.021952	0.00761534
0.278721	0.0448631	0.0233898	0.0219707	0.00767244
0.280075	0.0450087	0.023496	0.0219821	0.00770727
0.280748	0.045081	0.0235487	0.0219877	0.00772457
0.28333	0.0453581	0.0237513	0.0220095	0.00779101
0.283903	0.0454195	0.0237962	0.0220143	0.00780575
0.284167	0.0454477	0.0238169	0.0220166	0.00781253
0.285171	0.0455553	0.0238956	0.022025	0.00783836
0.285854	0.0456284	0.0239492	0.0220308	0.00785593
0.28667	0.0457157	0.0240132	0.0220377	0.00787692
0.287357	0.0457891	0.024067	0.0220434	0.00789459
0.293224	0.0464149	0.0245272	0.0220929	0.00804553
0.293947	0.0464919	0.0245839	0.022099	0.00806413
0.294902	0.0465934	0.0246587	0.0221071	0.00808868
0.295194	0.0466244	0.0246816	0.0221095	0.0080962
0.295456	0.0466523	0.0247022	0.0221118	0.00810295
0.300518	0.0471892	0.0250992	0.0221545	0.00823318
0.3009	0.0472296	0.0251291	0.0221577	0.00824299
0.303255	0.0474786	0.0253138	0.0221777	0.00830357
0.303577	0.0475127	0.0253391	0.0221804	0.00831187
0.305311	0.0476958	0.0254751	0.0221951	0.00835648
0.307071	0.0478813	0.0256131	0.02221	0.00840175
0.308811	0.0480645	0.0257496	0.0222247	0.00844651
0.31216	0.0484165	0.0260122	0.0222531	0.00853266
0.313606	0.0485681	0.0261256	0.0222654	0.00856984
0.313806	0.048589	0.0261412	0.0222671	0.00857499
0.314352	0.0486463	0.0261841	0.0222718	0.00858905
0.315396	0.0487556	0.0262659	0.0222806	0.00861589
0.317583	0.0489845	0.0264375	0.0222993	0.00867216
0.318692	0.0491003	0.0265245	0.0223087	0.00870069
0.320121	0.0492496	0.0266366	0.0223209	0.00873746
0.322277	0.0494743	0.0268056	0.0223393	0.00879292
0.324192	0.0496737	0.0269558	0.0223557	0.00884219
0.324459	0.0497014	0.0269767	0.022358	0.00884905
0.325176	0.0497759	0.0270329	0.0223641	0.00886749
0.326279	0.0498905	0.0271194	0.0223736	0.00889586
0.326619	0.0499259	0.0271461	0.0223765	0.00890461
0.331916	0.0504747	0.0275615	0.022422	0.00904088
0.333098	0.0505969	0.0276542	0.0224322	0.00907129
0.339527	0.0512595	0.0281584	0.0224878	0.00923666
0.33956	0.0512629	0.028161	0.022488	0.0092375
0.342036	0.0515172	0.0283551	0.0225095	0.0093012
0.342876	0.0516034	0.028421	0.0225168	0.00932281
0.342882	0.0516041	0.0284215	0.0225169	0.00932298
0.34306	0.0516223	0.0284355	0.0225184	0.00932755
0.346003	0.0519237	0.0286663	0.0225441	0.00940325
0.346962	0.0520218	0.0287415	0.0225525	0.00942794
0.349717	0.0523031	0.0289576	0.0225766	0.00949881
0.350316	0.0523642	0.0290045	0.0225819	0.0095142
0.351399	0.0524746	0.0290894	0.0225914	0.00954207
0.352428	0.0525794	0.0291701	0.0226004	0.00956854
0.353984	0.0527377	0.0292922	0.0226141	0.00960858
0.358835	0.05323	0.0296726	0.022657	0.00973337
0.36033	0.0533814	0.0297899	0.0226703	0.00977182
0.361677	0.0535175	0.0298955	0.0226823	0.00980647
0.361986	0.0535488	0.0299197	0.022685	0.00981442
0.362803	0.0536313	0.0299838	0.0226923	0.00983544
0.364495	0.0538021	0.0301165	0.0227074	0.00987898
0.365225	0.0538757	0.0301737	0.0227139	0.00989775
0.365304	0.0538836	0.03018	0.0227146	0.00989979
0.367376	0.0540922	0.0303424	0.0227332	0.00995307
0.368002	0.0541552	0.0303915	0.0227388	0.00996917
0.368617	0.054217	0.0304397	0.0227443	0.00998499
0.370538	0.05441	0.0305904	0.0227616	0.0100344
0.370879	0.0544443	0.0306172	0.0227647	0.0100432
0.371597	0.0545163	0.0306735	0.0227712	0.0100617
0.373013	0.0546582	0.0307845	0.022784	0.0100981
0.374049	0.0547619	0.0308657	0.0227934	0.0101247
0.376396	0.0549966	0.0310498	0.0228147	0.0101851
0.376728	0.0550298	0.0310759	0.0228177	0.0101937
0.376959	0.0550529	0.031094	0.0228198	0.0101996
0.377367	0.0550936	0.0311259	0.0228235	0.0102101
0.377575	0.0551144	0.0311423	0.0228254	0.0102155
0.377952	0.0551519	0.0311718	0.0228289	0.0102251
0.378392	0.0551959	0.0312064	0.0228329	0.0102365
0.380249	0.055381	0.031352	0.0228499	0.0102842
0.383263	0.0556807	0.0315883	0.0228775	0.0103618
0.384289	0.0557826	0.0316688	0.022887	0.0103882
0.390609	0.0564085	0.0321644	0.0229455	0.0105507
0.393399	0.0566838	0.0323832	0.0229716	0.0106225
0.394498	0.056792	0.0324694	0.0229819	0.0106508
0.395346	0.0568755	0.0325359	0.0229898	0.0106726
0.396911	0.0570294	0.0326587	0.0230046	0.0107129
0.398704	0.0572054	0.0327993	0.0230215	0.010759
0.399528	0.0572862	0.0328639	0.0230293	0.0107802
0.401373	0.0574671	0.0330086	0.0230468	0.0108277
0.403197	0.0576455	0.0331516	0.0230642	0.0108746
0.404149	0.0577385	0.0332263	0.0230732	0.010899
0.407094	0.0580259	0.0334573	0.0231015	0.0109748
0.408567	0.0581694	0.0335727	0.0231156	0.0110127
0.408764	0.0581886	0.0335882	0.0231175	0.0110178
0.409465	0.0582568	0.0336432	0.0231243	0.0110358
0.409633	0.0582731	0.0336563	0.0231259	0.0110401
0.410475	0.058355	0.0337224	0.0231341	0.0110618
0.411323	0.0584373	0.0337889	0.0231423	0.0110836
0.411383	0.0584431	0.0337936	0.0231428	0.0110851
0.412084	0.0585113	0.0338486	0.0231496	0.0111032
0.4134	0.0586389	0.0339518	0.0231624	0.011137
0.415716	0.0588633	0.0341334	0.023185	0.0111966
0.41686	0.0589739	0.0342231	0.0231962	0.0112261
0.41721	0.0590077	0.0342506	0.0231997	0.0112351
0.418898	0.0591708	0.034383	0.0232162	0.0112785
0.42056	0.0593311	0.0345133	0.0232326	0.0113212
0.421951	0.059465	0.0346224	0.0232464	0.011357
0.422207	0.0594897	0.0346425	0.0232489	0.0113636
0.423835	0.0596462	0.0347701	0.0232651	0.0114055
0.424668	0.0597263	0.0348355	0.0232734	0.0114269
0.425293	0.0597863	0.0348845	0.0232796	0.011443
0.42637	0.0598897	0.034969	0.0232904	0.0114707
0.428168	0.060062	0.03511	0.0233084	0.011517
0.43014	0.0602507	0.0352646	0.0233282	0.0115677
0.430457	0.060281	0.0352895	0.0233314	0.0115758
0.430618	0.0602963	0.0353021	0.023333	0.01158
0.431396	0.0603707	0.0353631	0.0233409	0.0116
0.433833	0.0606032	0.0355542	0.0233656	0.0116627
0.434369	0.0606543	0.0355963	0.023371	0.0116765
0.435633	0.0607747	0.0356954	0.0233839	0.011709
0.440554	0.061242	0.0360813	0.0234344	0.0118356
0.441415	0.0613236	0.0361488	0.0234433	0.0118577
0.443107	0.0614837	0.0362815	0.0234608	0.0119012
0.443346	0.0615063	0.0363003	0.0234633	0.0119074
0.444792	0.0616429	0.0364136	0.0234783	0.0119446
0.444891	0.0616522	0.0364214	0.0234794	0.0119471
0.445773	0.0617355	0.0364906	0.0234886	0.0119698
0.445999	0.0617568	0.0365083	0.0234909	0.0119756
0.446722	0.061825	0.036565	0.0234985	0.0119942
0.448193	0.0619635	0.0366803	0.0235139	0.0120321
0.448623	0.062004	0.0367141	0.0235184	0.0120431
0.449717	0.062107	0.0367999	0.0235299	0.0120713
0.449811	0.0621158	0.0368073	0.0235309	0.0120737
0.452353	0.0623546	0.0370067	0.0235578	0.0121391
0.452873	0.0624034	0.0370474	0.0235633	0.0121525
0.455688	0.062667	0.0372681	0.0235933	0.0122249
0.457639	0.0628494	0.0374212	0.0236142	0.0122751
0.459008	0.0629772	0.0375286	0.0236289	0.0123103
0.459972	0.0630671	0.0376041	0.0236393	0.0123351
0.461673	0.0632254	0.0377375	0.0236577	0.0123789
0.462478	0.0633004	0.0378007	0.0236664	0.0123996
0.464812	0.0635172	0.0379837	0.0236918	0.0124596
0.465127	0.0635464	0.0380084	0.0236953	0.0124677
0.469237	0.0639271	0.0383307	0.0237404	0.0125734
0.47123	0.0641112	0.038487	0.0237625	0.0126247
0.471881	0.0641712	0.038538	0.0237697	0.0126415
0.474319	0.0643959	0.0387293	0.0237969	0.0127042
0.476004	0.0645509	0.0388614	0.0238157	0.0127475
0.477317	0.0646714	0.0389643	0.0238305	0.0127813
0.478537	0.0647834	0.0390601	0.0238442	0.0128127
0.47939	0.0648616	0.039127	0.0238539	0.0128346
0.483387	0.0652272	0.0394404	0.0238993	0.0129375
0.483867	0.065271	0.0394781	0.0239048	0.0129498
0.486279	0.0654909	0.0396672	0.0239325	0.0130119
0.48639	0.065501	0.0396759	0.0239338	0.0130147
0.486406	0.0655024	0.0396772	0.0239339	0.0130151
0.489442	0.0657785	0.0399153	0.023969	0.0130932
0.493195	0.0661187	0.0402096	0.0240128	0.0131898
0.494047	0.0661958	0.0402764	0.0240227	0.0132117
0.495481	0.0663254	0.0403889	0.0240396	0.0132486
0.499927	0.0667261	0.0407375	0.0240922	0.0133629
0.500747	0.0667998	0.0408019	0.024102	0.013384
0.501504	0.0668679	0.0408612	0.024111	0.0134035
0.504585	0.0671442	0.0411028	0.024148	0.0134828
0.507511	0.067406	0.0413323	0.0241834	0.013558
0.507916	0.0674421	0.0413641	0.0241883	0.0135685
0.50875	0.0675165	0.0414295	0.0241984	0.0135899
0.511812	0.0677894	0.0416696	0.0242358	0.0136687
0.512921	0.0678881	0.0417566	0.0242494	0.0136972
0.513503	0.0679398	0.0418022	0.0242566	0.0137122
0.513766	0.0679631	0.0418228	0.0242598	0.0137189
0.514648	0.0680414	0.041892	0.0242707	0.0137416
0.514982	0.068071	0.0419182	0.0242748	0.0137502
0.517725	0.0683141	0.0421333	0.0243089	0.0138208
0.518596	0.0683912	0.0422016	0.0243197	0.0138432
0.518651	0.068396	0.042206	0.0243204	0.0138446
0.51948	0.0684692	0.0422709	0.0243307	0.0138659
0.520497	0.0685591	0.0423507	0.0243435	0.0138921
0.525441	0.0689944	0.0427384	0.0244058	0.0140193
0.525454	0.0689956	0.0427395	0.024406	0.0140196
0.525795	0.0690255	0.0427662	0.0244103	0.0140284
0.527138	0.0691434	0.0428715	0.0244274	0.0140629
0.529731	0.0693706	0.0430749	0.0244605	0.0141296
0.531386	0.0695154	0.0432047	0.0244818	0.0141722
0.531427	0.0695189	0.0432079	0.0244823	0.0141733
0.53164	0.0695375	0.0432246	0.0244851	0.0141788
0.533531	0.0697026	0.0433729	0.0245095	0.0142274
0.534186	0.0697596	0.0434242	0.024518	0.0142442
0.535661	0.0698881	0.04354	0.0245371	0.0142822
0.537317	0.070032	0.0436698	0.0245587	0.0143248
0.538192	0.0701081	0.0437384	0.0245702	0.0143473
0.540106	0.0702741	0.0438885	0.0245953	0.0143966
0.540492	0.0703075	0.0439188	0.0246004	0.0144065
0.541848	0.0704249	0.0440252	0.0246183	0.0144414
0.542536	0.0704844	0.0440791	0.0246274	0.014459
0.543232	0.0705445	0.0441337	0.0246366	0.014477
0.543425	0.0705612	0.0441488	0.0246391	0.0144819
0.544975	0.070695	0.0442704	0.0246597	0.0145218
0.545274	0.0707208	0.0442938	0.0246637	0.0145295
0.549132	0.0710528	0.0445964	0.0247154	0.0146287
0.550118	0.0711375	0.0446737	0.0247286	0.0146541
0.551054	0.0712177	0.0447471	0.0247413	0.0146782
0.553674	0.0714421	0.0449526	0.0247768	0.0147456
0.555017	0.0715569	0.0450579	0.0247951	0.0147801
0.556318	0.071668	0.0451599	0.0248129	0.0148136
0.556489	0.0716826	0.0451733	0.0248152	0.014818
0.557202	0.0717434	0.0452293	0.024825	0.0148363
0.560678	0.0720392	0.0455019	0.0248729	0.0149258
0.560706	0.0720415	0.045504	0.0248733	0.0149265
0.560887	0.0720569	0.0455182	0.0248758	0.0149311
0.561996	0.072151	0.0456052	0.0248911	0.0149597
0.562408	0.072186	0.0456375	0.0248969	0.0149703
0.563433	0.0722729	0.0457179	0.0249111	0.0149966
0.564119	0.0723309	0.0457717	0.0249207	0.0150143
0.566742	0.0725528	0.0459774	0.0249574	0.0150818
0.56997	0.0728249	0.0462306	0.0250029	0.0151648
0.57011	0.0728367	0.0462415	0.0250048	0.0151684
0.570842	0.0728983	0.046299	0.0250152	0.0151872
0.572583	0.0730446	0.0464355	0.0250399	0.015232
0.573275	0.0731027	0.0464898	0.0250498	0.0152498
0.574317	0.0731901	0.0465715	0.0250647	0.0152766
0.574391	0.0731963	0.0465773	0.0250657	0.0152785
0.576266	0.0733533	0.0467243	0.0250926	0.0153268
0.576541	0.0733763	0.0467459	0.0250965	0.0153338
0.576968	0.0734119	0.0467794	0.0251027	0.0153448
0.578408	0.0735323	0.0468923	0.0251234	0.0153819
0.579948	0.0736607	0.0470131	0.0251457	0.0154215
0.582842	0.0739016	0.0472401	0.0251877	0.0154959
0.583805	0.0739815	0.0473155	0.0252018	0.0155207
0.584027	0.074	0.047333	0.025205	0.0155264
0.584219	0.0740159	0.047348	0.0252078	0.0155314
0.585949	0.0741594	0.0474837	0.0252332	0.0155758
0.587224	0.074265	0.0475837	0.025252	0.0156087
0.590016	0.0744956	0.0478026	0.0252932	0.0156805
0.592557	0.074705	0.0480019	0.025331	0.0157458
0.595798	0.0749712	0.0482561	0.0253795	0.0158292
0.598338	0.0751793	0.0484553	0.0254178	0.0158945
0.600963	0.0753938	0.0486612	0.0254575	0.0159621
0.601565	0.0754429	0.0487084	0.0254667	0.0159776
0.603619	0.0756102	0.0488694	0.025498	0.0160304
0.606293	0.0758275	0.0490792	0.025539	0.0160992
0.607318	0.0759106	0.0491595	0.0255548	0.0161256
0.609393	0.0760786	0.0493222	0.0255869	0.0161789
0.611292	0.0762321	0.0494712	0.0256163	0.0162278
0.612149	0.0763012	0.0495384	0.0256297	0.0162498
0.613057	0.0763744	0.0496096	0.0256438	0.0162732
0.614664	0.0765038	0.0497356	0.025669	0.0163145
0.617804	0.076756	0.0499819	0.0257183	0.0163953
0.618782	0.0768343	0.0500585	0.0257338	0.0164205
0.620743	0.0769912	0.0502123	0.0257648	0.0164709
0.622467	0.077129	0.0503476	0.0257922	0.0165153
0.624169	0.0772646	0.0504811	0.0258194	0.0165591
0.624492	0.0772903	0.0505064	0.0258246	0.0165674
0.625564	0.0773756	0.0505904	0.0258417	0.0165949
0.629455	0.0776844	0.0508956	0.0259044	0.016695
0.630188	0.0777425	0.0509531	0.0259163	0.0167139
0.63019	0.0777426	0.0509532	0.0259163	0.0167139
0.631064	0.0778118	0.0510218	0.0259305	0.0167364
0.631932	0.0778803	0.0510898	0.0259445	0.0167587
0.63412	0.078053	0.0512615	0.0259802	0.0168151
0.634539	0.078086	0.0512943	0.025987	0.0168258
0.635412	0.0781547	0.0513627	0.0260013	0.0168483
0.635871	0.0781908	0.0513987	0.0260088	0.0168601
0.636569	0.0782458	0.0514535	0.0260203	0.0168781
0.638025	0.07836	0.0515677	0.0260442	0.0169155
0.640629	0.0785641	0.0517719	0.0260872	0.0169825
0.641539	0.0786353	0.0518433	0.0261022	0.0170059
0.642385	0.0787014	0.0519096	0.0261163	0.0170277
0.644757	0.0788864	0.0520956	0.0261558	0.0170887
0.646293	0.079006	0.0522161	0.0261814	0.0171282
0.646757	0.0790421	0.0522525	0.0261892	0.0171401
0.646928	0.0790553	0.0522658	0.0261921	0.0171445
0.647194	0.079076	0.0522867	0.0261965	0.0171514
0.648452	0.0791737	0.0523854	0.0262176	0.0171837
0.650793	0.0793551	0.052569	0.0262571	0.0172439
0.65091	0.0793642	0.0525781	0.026259	0.017247
0.651102	0.079379	0.0525932	0.0262623	0.0172519
0.652835	0.079513	0.0527291	0.0262916	0.0172965
0.65425	0.0796222	0.0528401	0.0263157	0.0173329
0.658461	0.0799461	0.0531704	0.0263876	0.0174412
0.664075	0.0803756	0.0536106	0.0264843	0.0175856
0.664994	0.0804457	0.0536827	0.0265002	0.0176093
0.664999	0.080446	0.053683	0.0265003	0.0176094
0.669675	0.0808013	0.0540497	0.0265818	0.0177297
0.670237	0.080844	0.0540939	0.0265917	0.0177442
0.675261	0.0812234	0.0544878	0.0266801	0.0178734
0.677623	0.0814011	0.0546731	0.026722	0.0179342
0.678109	0.0814376	0.0547112	0.0267307	0.0179467
0.68074	0.0816348	0.0549175	0.0267776	0.0180143
0.680833	0.0816418	0.0549249	0.0267792	0.0180167
0.685154	0.0819644	0.0552637	0.0268567	0.0181279
0.685618	0.0819989	0.0553001	0.0268651	0.0181398
0.686393	0.0820565	0.0553608	0.0268791	0.0181598
0.688708	0.0822285	0.0555424	0.0269209	0.0182193
0.688761	0.0822325	0.0555466	0.0269219	0.0182207
0.690347	0.0823499	0.0556709	0.0269507	0.0182615
0.691822	0.0824591	0.0557866	0.0269775	0.0182994
0.691939	0.0824677	0.0557958	0.0269796	0.0183024
0.691987	0.0824713	0.0557996	0.0269805	0.0183037
0.695337	0.0827183	0.0560623	0.0270417	0.0183898
0.696459	0.0828008	0.0561503	0.0270623	0.0184187
0.697471	0.0828752	0.0562297	0.0270809	0.0184447
0.699717	0.0830399	0.0564058	0.0271223	0.0185025
0.702295	0.0832284	0.056608	0.02717	0.0185688
0.702562	0.0832478	0.0566289	0.027175	0.0185757
0.702991	0.0832791	0.0566625	0.0271829	0.0185867
0.704032	0.083355	0.0567442	0.0272023	0.0186135
0.706069	0.0835033	0.0569039	0.0272402	0.0186659
0.708468	0.0836774	0.0570921	0.0272851	0.0187276
0.708497	0.0836795	0.0570943	0.0272856	0.0187284
0.711021	0.0838621	0.0572923	0.027333	0.0187933
0.711252	0.0838788	0.0573104	0.0273373	0.0187993
0.711569	0.0839017	0.0573353	0.0273433	0.0188074
0.71399	0.0840763	0.0575251	0.027389	0.0188697
0.714761	0.0841318	0.0575856	0.0274035	0.0188895
0.715976	0.0842191	0.0576809	0.0274266	0.0189208
0.716501	0.0842568	0.057722	0.0274365	0.0189343
0.71947	0.0844696	0.0579549	0.027493	0.0190107
0.719727	0.084488	0.0579751	0.0274979	0.0190173
0.722528	0.0846879	0.0581947	0.0275514	0.0190893
0.724155	0.0848037	0.0583223	0.0275826	0.0191312
0.724937	0.0848594	0.0583836	0.0275976	0.0191513
0.725246	0.0848813	0.0584079	0.0276036	0.0191593
0.726126	0.0849438	0.0584769	0.0276205	0.0191819
0.726881	0.0849973	0.0585361	0.027635	0.0192013
0.72698	0.0850043	0.0585438	0.0276369	0.0192038
0.730392	0.0852457	0.0588114	0.0277029	0.0192916
0.734091	0.0855063	0.0591015	0.0277748	0.0193868
0.735833	0.0856285	0.0592381	0.0278088	0.0194316
0.741262	0.0860079	0.0596639	0.0279152	0.0195712
0.745487	0.0863015	0.0599953	0.0279987	0.01968
0.746358	0.0863618	0.0600636	0.0280159	0.0197024
0.746677	0.0863839	0.0600886	0.0280222	0.0197106
0.747261	0.0864242	0.0601344	0.0280338	0.0197256
0.74738	0.0864324	0.0601437	0.0280362	0.0197286
0.748735	0.086526	0.06025	0.0280631	0.0197635
0.749089	0.0865504	0.0602777	0.0280701	0.0197726
0.752081	0.0867564	0.0605123	0.0281298	0.0198496
0.754262	0.0869061	0.0606834	0.0281735	0.0199057
0.7556	0.0869977	0.0607883	0.0282003	0.0199401
0.755684	0.0870035	0.0607949	0.028202	0.0199423
0.757471	0.0871256	0.0609351	0.0282379	0.0199882
0.758849	0.0872195	0.0610432	0.0282657	0.0200237
0.759549	0.0872672	0.061098	0.0282798	0.0200417
0.76231	0.0874548	0.0613145	0.0283356	0.0201127
0.762849	0.0874914	0.0613568	0.0283465	0.0201266
0.763104	0.0875086	0.0613768	0.0283517	0.0201331
0.764375	0.0875947	0.0614765	0.0283775	0.0201658
0.765701	0.0876843	0.0615805	0.0284044	0.0201999
0.766346	0.0877278	0.0616311	0.0284175	0.0202165
0.766608	0.0877455	0.0616516	0.0284229	0.0202233
0.768215	0.0878538	0.0617776	0.0284556	0.0202646
0.769175	0.0879184	0.0618529	0.0284752	0.0202893
0.773568	0.0882129	0.0621974	0.0285652	0.0204023
0.775627	0.0883503	0.0623589	0.0286075	0.0204553
0.777178	0.0884536	0.0624805	0.0286395	0.0204952
0.777997	0.0885081	0.0625447	0.0286564	0.0205163
0.778909	0.0885687	0.0626163	0.0286753	0.0205397
0.779824	0.0886294	0.0626881	0.0286942	0.0205633
0.780683	0.0886863	0.0627554	0.028712	0.0205854
0.784237	0.0889211	0.0630342	0.0287857	0.0206768
0.785011	0.0889721	0.0630949	0.0288018	0.0206967
0.78939	0.0892597	0.0634383	0.0288932	0.0208094
0.789553	0.0892703	0.0634511	0.0288966	0.0208136
0.791133	0.0893736	0.063575	0.0289297	0.0208542
0.794857	0.0896163	0.063867	0.0290079	0.02095
0.800149	0.089959	0.064282	0.0291196	0.0210861
0.800834	0.0900031	0.0643358	0.0291341	0.0211038
0.802626	0.0901185	0.0644763	0.0291721	0.0211499
0.804665	0.0902494	0.0646361	0.0292154	0.0212023
0.805429	0.0902984	0.0646961	0.0292317	0.0212219
0.810697	0.0906347	0.0651092	0.0293441	0.0213575
0.813166	0.0907915	0.0653029	0.029397	0.021421
0.815952	0.0909677	0.0655214	0.0294568	0.0214927
0.817569	0.0910697	0.0656481	0.0294916	0.0215342
0.81936	0.0911824	0.0657886	0.0295302	0.0215803
0.821083	0.0912905	0.0659238	0.0295675	0.0216247
0.821196	0.0912976	0.0659326	0.0295699	0.0216276
0.826428	0.0916243	0.0663429	0.0296832	0.0217621
0.829121	0.0917916	0.0665541	0.0297418	0.0218314
0.831648	0.0919479	0.0667523	0.0297969	0.0218964
0.836098	0.0922218	0.0671013	0.0298942	0.0220109
0.8363	0.0922342	0.0671171	0.0298986	0.0220161
0.836856	0.0922683	0.0671607	0.0299108	0.0220304
0.84007	0.0924649	0.0674128	0.0299813	0.0221131
0.841237	0.092536	0.0675043	0.030007	0.0221431
0.84168	0.092563	0.067539	0.0300167	0.0221545
0.842053	0.0925857	0.0675683	0.0300249	0.0221641
0.843467	0.0926716	0.0676791	0.0300561	0.0222005
0.847044	0.0928882	0.0679597	0.030135	0.0222925
0.847238	0.0928999	0.0679749	0.0301393	0.0222975
0.849745	0.093051	0.0681715	0.0301948	0.022362
0.851582	0.0931614	0.0683156	0.0302355	0.0224092
0.852411	0.0932111	0.0683806	0.0302539	0.0224306
0.855147	0.0933747	0.0685951	0.0303146	0.0225009
0.857573	0.0935192	0.0687854	0.0303687	0.0225633
0.862723	0.0938243	0.0691893	0.0304836	0.0226958
0.864971	0.0939567	0.0693656	0.0305339	0.0227537
0.866916	0.0940709	0.0695181	0.0305775	0.0228037
0.867862	0.0941263	0.0695923	0.0305987	0.022828
0.870548	0.0942833	0.0698029	0.0306591	0.0228971
0.871418	0.094334	0.0698712	0.0306786	0.0229195
0.872989	0.0944254	0.0699944	0.030714	0.0229599
0.877604	0.0946925	0.0703563	0.0308181	0.0230786
0.878105	0.0947214	0.0703956	0.0308294	0.0230915
0.878512	0.0947448	0.0704275	0.0308386	0.023102
0.878977	0.0947716	0.070464	0.0308491	0.023114
0.879615	0.0948083	0.070514	0.0308636	0.0231304
0.88321	0.0950145	0.0707959	0.030945	0.0232229
0.88387	0.0950522	0.0708477	0.0309599	0.0232398
0.888303	0.0953045	0.0711954	0.0310606	0.0233539
0.888366	0.0953081	0.0712003	0.031062	0.0233555
0.889198	0.0953552	0.0712655	0.0310809	0.0233769
0.88977	0.0953876	0.0713104	0.031094	0.0233916
0.889932	0.0953968	0.0713231	0.0310977	0.0233958
0.890912	0.0954523	0.0714	0.03112	0.023421
0.891415	0.0954806	0.0714394	0.0311314	0.0234339
0.892661	0.0955509	0.0715371	0.0311598	0.023466
0.893386	0.0955917	0.071594	0.0311763	0.0234846
0.893536	0.0956001	0.0716057	0.0311798	0.0234885
0.894414	0.0956495	0.0716746	0.0311998	0.0235111
0.896275	0.0957539	0.0718206	0.0312423	0.023559
0.896291	0.0957548	0.0718218	0.0312427	0.0235594
0.898457	0.0958759	0.0719916	0.0312921	0.0236151
0.898934	0.0959025	0.0720291	0.031303	0.0236273
0.901616	0.0960518	0.0722394	0.0313644	0.0236963
0.902427	0.0960968	0.072303	0.031383	0.0237172
0.903431	0.0961524	0.0723817	0.031406	0.023743
0.903517	0.0961572	0.0723885	0.031408	0.0237452
0.907028	0.0963511	0.0726639	0.0314886	0.0238356
0.90716	0.0963583	0.0726742	0.0314916	0.023839
0.908566	0.0964356	0.0727844	0.0315239	0.0238751
0.913249	0.0966918	0.0731517	0.0316317	0.0239956
0.913603	0.0967111	0.0731795	0.0316399	0.0240047
0.914147	0.0967407	0.0732222	0.0316524	0.0240187
0.916236	0.0968542	0.073386	0.0317006	0.0240725
0.91863	0.0969837	0.0735737	0.0317559	0.024134
0.922181	0.0971749	0.0738522	0.0318379	0.0242254
0.922769	0.0972065	0.0738983	0.0318515	0.0242405
0.923031	0.0972205	0.0739188	0.0318576	0.0242472
0.923634	0.0972528	0.0739661	0.0318716	0.0242628
0.923646	0.0972535	0.0739671	0.0318718	0.0242631
0.926599	0.0974112	0.0741986	0.0319402	0.024339
0.928652	0.0975204	0.0743596	0.0319878	0.0243918
0.929986	0.0975912	0.0744643	0.0320188	0.0244262
0.931992	0.0976973	0.0746216	0.0320654	0.0244778
0.932857	0.097743	0.0746895	0.0320855	0.0245
0.938392	0.0980334	0.0751235	0.0322142	0.0246424
0.938629	0.0980458	0.0751421	0.0322198	0.0246485
0.939296	0.0980806	0.0751944	0.0322353	0.0246657
0.943442	0.098296	0.0755196	0.0323319	0.0247723
0.943602	0.0983043	0.0755321	0.0323357	0.0247764
0.947423	0.0985014	0.0758317	0.0324249	0.0248747
0.948564	0.09856	0.0759213	0.0324515	0.0249041
0.950962	0.0986828	0.0761093	0.0325076	0.0249658
0.95153	0.0987118	0.0761538	0.0325209	0.0249804
0.952857	0.0987795	0.0762579	0.0325519	0.0250145
0.953516	0.098813	0.0763096	0.0325673	0.0250315
0.957292	0.0990044	0.0766057	0.0326558	0.0251286
0.958269	0.0990537	0.0766823	0.0326787	0.0251537
0.958457	0.0990632	0.0766971	0.0326831	0.0251586
0.962127	0.0992475	0.0769849	0.0327692	0.025253
0.963275	0.099305	0.0770749	0.0327961	0.0252825
0.963387	0.0993106	0.0770837	0.0327988	0.0252854
0.963681	0.0993253	0.0771067	0.0328057	0.025293
0.9664	0.0994607	0.07732	0.0328695	0.0253629
0.968189	0.0995495	0.0774603	0.0329116	0.0254089
0.968277	0.0995538	0.0774672	0.0329136	0.0254112
0.968307	0.0995553	0.0774696	0.0329143	0.025412
0.971072	0.0996919	0.0776864	0.0329794	0.0254831
0.972783	0.099776	0.0778206	0.0330196	0.0255271
0.973056	0.0997895	0.077842	0.0330261	0.0255341
0.973216	0.0997973	0.0778546	0.0330298	0.0255383
0.975506	0.0999095	0.0780342	0.0330838	0.0255972
0.978115	0.100037	0.0782388	0.0331452	0.0256643
0.979147	0.100087	0.0783197	0.0331695	0.0256908
0.983004	0.100273	0.0786222	0.0332605	0.02579
0.986431	0.100438	0.0788909	0.0333414	0.0258782
0.987483	0.100488	0.0789734	0.0333662	0.0259053
0.987882	0.100507	0.0790047	0.0333756	0.0259155
0.98962	0.10059	0.079141	0.0334167	0.0259603
0.991429	0.100676	0.0792829	0.0334594	0.0260068
0.99275	0.100738	0.0793865	0.0334907	0.0260408
0.997608	0.100967	0.0797675	0.0336056	0.0261657
0.998498	0.101009	0.0798373	0.0336266	0.0261886
0.999301	0.101046	0.0799002	0.0336456	0.0262093
1.00061	0.101108	0.0800032	0.0336767	0.0262431
1.00095	0.101123	0.0800295	0.0336846	0.0262517
1.00246	0.101193	0.0801476	0.0337203	0.0262904
1.00371	0.101251	0.0802457	0.0337499	0.0263226
1.00574	0.101345	0.0804051	0.0337981	0.0263749
1.00644	0.101377	0.0804603	0.0338148	0.026393
1.00729	0.101417	0.080527	0.0338349	0.0264149
1.01194	0.101629	0.0808914	0.0339451	0.0265344
1.01212	0.101637	0.0809056	0.0339494	0.0265391
1.01465	0.101752	0.0811038	0.0340094	0.0266041
1.01694	0.101856	0.0812834	0.0340637	0.026663
1.01841	0.101922	0.0813988	0.0340986	0.0267009
1.02174	0.102071	0.0816604	0.0341778	0.0267867
1.02389	0.102166	0.0818283	0.0342287	0.0268417
1.02654	0.102284	0.0820366	0.0342918	0.0269101
1.02846	0.102369	0.0821872	0.0343374	0.0269595
1.03105	0.102483	0.0823904	0.034399	0.0270261
1.03133	0.102495	0.082412	0.0344056	0.0270332
1.04078	0.102904	0.0831532	0.0346304	0.0272764
1.04087	0.102908	0.0831606	0.0346326	0.0272788
1.04563	0.103111	0.0835337	0.0347459	0.0274012
1.04764	0.103196	0.0836908	0.0347936	0.0274527
1.054	0.103463	0.0841898	0.0349451	0.0276164
1.05512	0.103509	0.0842776	0.0349718	0.0276452
1.05667	0.103574	0.0843993	0.0350088	0.0276851
[truncated: 428 more rows]

## Sheet: Figure 1E
PATIENT_ID	cohort	SH3BP5L	SH3BP5L_2cl	RFS	RFS_years
MB-0002	METABRIC	6.54295	Low	0	7.05278
MB-0008	METABRIC	6.86592	High	1	1.56667
MB-0010	METABRIC	6.95707	High	1	0.244444
MB-0035	METABRIC	7.10548	High	1	3.02222
MB-0036	METABRIC	6.97343	High	1	10.4139
MB-0050	METABRIC	7.50046	High	0	6.27778
MB-0059	METABRIC	7.04791	High	0	13.4083
MB-0060	METABRIC	6.78614	High	0	11.7389
MB-0066	METABRIC	6.32199	Low	0	13.1194
MB-0101	METABRIC	6.76249	High	1	2.84722
MB-0102	METABRIC	6.94492	High	1	8.5
MB-0106	METABRIC	6.89282	High	0	7.11111
MB-0112	METABRIC	6.49556	Low	1	2.12222
MB-0115	METABRIC	6.78176	High	1	2.68056
MB-0117	METABRIC	6.47197	Low	0	0.2
MB-0119	METABRIC	6.01881	Low	1	7.98889
MB-0120	METABRIC	6.79279	High	1	2.42222
MB-0121	METABRIC	6.27494	Low	0	12.6833
MB-0122	METABRIC	6.56792	Low	0	11.575
MB-0123	METABRIC	5.9724	Low	1	2.18333
MB-0126	METABRIC	7.40286	High	1	3.47778
MB-0131	METABRIC	6.98999	High	1	5.36944
MB-0133	METABRIC	7.37217	High	0	12.5833
MB-0135	METABRIC	6.5452	Low	0	9.71944
MB-0136	METABRIC	6.17265	Low	0	7.35
MB-0138	METABRIC	6.78831	High	0	12.5472
MB-0139	METABRIC	6.87702	High	0	9.1
MB-0140	METABRIC	6.99481	High	0	12.3278
MB-0142	METABRIC	6.85178	High	0	1.03333
MB-0143	METABRIC	7.56007	High	0	4.52778
MB-0144	METABRIC	6.91894	High	1	9.82778
MB-0145	METABRIC	6.68545	High	0	12.3056
MB-0146	METABRIC	7.07199	High	0	10.1806
MB-0148	METABRIC	6.72886	High	0	0.147222
MB-0150	METABRIC	6.86294	High	0	9.26667
MB-0151	METABRIC	6.56866	Low	1	4.05278
MB-0152	METABRIC	6.49132	Low	0	5.25278
MB-0154	METABRIC	6.18529	Low	0	9.56389
MB-0155	METABRIC	6.50224	Low	0	4.98333
MB-0157	METABRIC	6.93696	High	0	9.56389
MB-0158	METABRIC	6.88274	High	1	3.39444
MB-0162	METABRIC	6.59554	High	0	4.64722
MB-0164	METABRIC	7.55723	High	0	0.902778
MB-0165	METABRIC	6.59216	High	1	2.71389
MB-0166	METABRIC	6.55313	Low	0	8.7
MB-0167	METABRIC	7.39616	High	1	3.40278
MB-0171	METABRIC	6.12959	Low	0	0.452778
MB-0173	METABRIC	6.86874	High	0	0.313889
MB-0176	METABRIC	6.44877	Low	1	6.54722
MB-0180	METABRIC	7.08499	High	0	5.19444
MB-0181	METABRIC	6.82575	High	0	7.16389
MB-0184	METABRIC	6.57122	Low	0	9.08611
MB-0185	METABRIC	6.63613	High	1	3.01667
MB-0189	METABRIC	6.55418	Low	1	0.111111
MB-0192	METABRIC	6.26627	Low	0	12.0528
MB-0194	METABRIC	6.64045	High	0	7.63333
MB-0195	METABRIC	7.3758	High	1	7.80556
MB-0197	METABRIC	6.56023	Low	0	5.89444
MB-0198	METABRIC	7.00036	High	0	12.0639
MB-0199	METABRIC	7.26966	High	0	12.0333
MB-0201	METABRIC	7.10389	High	0	10.475
MB-0202	METABRIC	6.87543	High	0	10.6972
MB-0203	METABRIC	6.50099	Low	0	4.89722
MB-0204	METABRIC	6.56788	Low	1	2.01944
MB-0206	METABRIC	6.85868	High	0	11.7639
MB-0207	METABRIC	6.80992	High	0	14.4694
MB-0209	METABRIC	6.71962	High	0	6.86389
MB-0214	METABRIC	6.94544	High	0	12.2417
MB-0215	METABRIC	6.96024	High	0	10.1833
MB-0218	METABRIC	6.43516	Low	0	10.9222
MB-0220	METABRIC	6.1723	Low	1	3.31944
MB-0221	METABRIC	6.85431	High	1	1.68333
MB-0223	METABRIC	6.32444	Low	1	3.65
MB-0224	METABRIC	6.36853	Low	0	14.7306
MB-0225	METABRIC	6.80058	High	1	11.4833
MB-0229	METABRIC	6.17418	Low	0	5.95833
MB-0232	METABRIC	6.90243	High	0	17.3028
MB-0236	METABRIC	6.83444	High	0	17.0861
MB-0238	METABRIC	7.06829	High	0	16.0972
MB-0239	METABRIC	6.36789	Low	1	7.13056
MB-0243	METABRIC	6.70279	High	0	12.4806
MB-0247	METABRIC	6.44929	Low	1	15.4667
MB-0248	METABRIC	7.93558	High	0	5.91667
MB-0249	METABRIC	7.01171	High	0	15.6944
MB-0257	METABRIC	6.91324	High	1	2.71111
MB-0258	METABRIC	6.56473	Low	0	7.17778
MB-0261	METABRIC	6.62204	High	1	7.31667
MB-0270	METABRIC	7.39171	High	1	11.7917
MB-0272	METABRIC	6.76949	High	1	10.1667
MB-0273	METABRIC	7.4968	High	0	15.5444
MB-0283	METABRIC	7.04822	High	1	1.83611
MB-0285	METABRIC	6.09348	Low	0	0.280556
MB-0286	METABRIC	5.86195	Low	0	16.05
MB-0287	METABRIC	6.47725	Low	0	7.89444
MB-0291	METABRIC	6.57013	Low	1	3.26667
MB-0292	METABRIC	7.32532	High	0	4.11944
MB-0294	METABRIC	6.2025	Low	0	6.075
MB-0295	METABRIC	6.56122	Low	0	13.7083
MB-0301	METABRIC	6.51002	Low	0	10.225
MB-0302	METABRIC	6.91122	High	1	7.01667
MB-0306	METABRIC	6.56145	Low	1	3.20833
MB-0307	METABRIC	6.27075	Low	0	14.7778
MB-0310	METABRIC	6.60698	High	0	15.4306
MB-0311	METABRIC	7.23396	High	0	12.5972
MB-0312	METABRIC	6.69719	High	1	6.23889
MB-0313	METABRIC	6.47899	Low	0	15.3972
MB-0314	METABRIC	6.74546	High	1	0.369444
MB-0315	METABRIC	6.51111	Low	0	15.5167
MB-0316	METABRIC	6.82725	High	0	15.2417
MB-0317	METABRIC	6.61017	High	0	12.6389
MB-0319	METABRIC	6.60668	High	1	3.30833
MB-0320	METABRIC	6.89243	High	0	5.31111
MB-0321	METABRIC	7.86469	High	0	14.5528
MB-0322	METABRIC	6.89414	High	0	4.21111
MB-0324	METABRIC	7.25232	High	1	6.21389
MB-0325	METABRIC	7.63776	High	0	14.7944
MB-0327	METABRIC	6.66123	High	0	15.6611
MB-0328	METABRIC	7.38942	High	1	10.4667
MB-0336	METABRIC	6.78328	High	1	14.0833
MB-0341	METABRIC	7.12192	High	1	14.1667
MB-0344	METABRIC	6.7083	High	0	12.7444
MB-0345	METABRIC	6.40562	Low	0	6.05556
MB-0346	METABRIC	7.34109	High	1	1.70278
MB-0347	METABRIC	6.71349	High	1	15.45
MB-0348	METABRIC	7.26391	High	0	10.225
MB-0349	METABRIC	6.12457	Low	0	12.1694
MB-0352	METABRIC	6.48729	Low	1	3.86667
MB-0354	METABRIC	6.30503	Low	1	0.966667
MB-0356	METABRIC	6.42367	Low	0	17.7917
MB-0358	METABRIC	7.52448	High	0	2.73889
MB-0359	METABRIC	6.89475	High	0	1.8
MB-0360	METABRIC	6.75308	High	1	11.0472
MB-0361	METABRIC	7.15702	High	0	1.25556
MB-0362	METABRIC	6.81455	High	1	3.91944
MB-0363	METABRIC	6.57135	Low	1	7.49167
MB-0364	METABRIC	6.34056	Low	1	10.9611
MB-0366	METABRIC	7.33068	High	0	5.35278
MB-0368	METABRIC	6.90617	High	1	2.65556
MB-0370	METABRIC	6.97033	High	0	7.79167
MB-0371	METABRIC	6.8239	High	0	10.9278
MB-0372	METABRIC	7.60307	High	1	3.93889
MB-0373	METABRIC	7.48862	High	1	2.25
MB-0374	METABRIC	7.35682	High	0	0.119444
MB-0375	METABRIC	7.1284	High	0	11.9306
MB-0377	METABRIC	6.61955	High	0	11.1972
MB-0378	METABRIC	7.22384	High	1	8.10833
MB-0379	METABRIC	6.97185	High	1	9.95833
MB-0380	METABRIC	6.77834	High	0	5.77778
MB-0382	METABRIC	6.51919	Low	0	11.3722
MB-0383	METABRIC	5.93842	Low	1	7.14444
MB-0384	METABRIC	6.84638	High	1	4.66667
MB-0385	METABRIC	6.27128	Low	1	2.075
MB-0386	METABRIC	6.38415	Low	1	10.225
MB-0389	METABRIC	6.44719	Low	0	8.08056
MB-0392	METABRIC	6.11749	Low	1	0.741667
MB-0394	METABRIC	5.95487	Low	0	5.35278
MB-0395	METABRIC	6.41104	Low	1	2.23611
MB-0397	METABRIC	6.34751	Low	0	4.76944
MB-0398	METABRIC	6.3534	Low	1	3.18611
MB-0400	METABRIC	6.77033	High	1	1.58611
MB-0401	METABRIC	6.60206	High	1	1.72222
MB-0404	METABRIC	7.13882	High	0	5.29167
MB-0405	METABRIC	6.88585	High	0	4.92222
MB-0406	METABRIC	6.55303	Low	1	2.7
MB-0408	METABRIC	6.28396	Low	0	8.48611
MB-0410	METABRIC	6.48537	Low	0	5.25
MB-0411	METABRIC	6.44441	Low	0	11.5972
MB-0412	METABRIC	6.84967	High	0	11.3472
MB-0413	METABRIC	6.50203	Low	1	10.7222
MB-0419	METABRIC	6.45517	Low	0	8.69167
MB-0420	METABRIC	6.9992	High	0	6.39444
MB-0422	METABRIC	6.92532	High	0	2.81667
MB-0423	METABRIC	6.76617	High	0	11.5778
MB-0424	METABRIC	6.11941	Low	1	0.819444
MB-0425	METABRIC	6.48997	Low	0	2.03333
MB-0426	METABRIC	6.43929	Low	0	10.925
MB-0427	METABRIC	6.34774	Low	0	9.675
MB-0428	METABRIC	6.6829	High	0	4.66111
MB-0429	METABRIC	6.31715	Low	0	6.20556
MB-0431	METABRIC	6.99061	High	0	7.09444
MB-0432	METABRIC	6.40195	Low	0	8.81667
MB-0434	METABRIC	7.23043	High	1	2.00556
MB-0438	METABRIC	6.22776	Low	0	11.2639
MB-0439	METABRIC	6.41335	Low	0	9.34444
MB-0440	METABRIC	6.25983	Low	0	8.40278
MB-0443	METABRIC	6.15521	Low	0	3.75278
MB-0444	METABRIC	6.56845	Low	1	2.75278
MB-0445	METABRIC	6.65806	High	0	11.0444
MB-0446	METABRIC	6.32492	Low	0	6.02222
MB-0448	METABRIC	6.60087	High	1	2.37778
MB-0449	METABRIC	6.3825	Low	0	9.38056
MB-0451	METABRIC	6.70766	High	0	4.17222
MB-0452	METABRIC	6.69827	High	0	5.23333
MB-0453	METABRIC	6.46105	Low	1	1.36111
MB-0454	METABRIC	6.98107	High	0	3.90278
MB-0455	METABRIC	6.5243	Low	0	8.27778
MB-0460	METABRIC	6.21831	Low	1	7.98889
MB-0463	METABRIC	6.24014	Low	1	10.0472
MB-0465	METABRIC	7.00563	High	1	1.82222
MB-0466	METABRIC	5.88568	Low	0	3.65556
MB-0467	METABRIC	6.90392	High	1	6.20278
MB-0471	METABRIC	6.41341	Low	0	8.95556
MB-0474	METABRIC	6.02504	Low	1	8.35
MB-0475	METABRIC	6.66054	High	0	10.8917
MB-0476	METABRIC	5.71612	Low	0	10.8694
MB-0480	METABRIC	6.60196	High	0	7.88056
MB-0481	METABRIC	7.36503	High	1	2.82222
MB-0482	METABRIC	6.6012	High	1	1.32222
MB-0483	METABRIC	5.98529	Low	1	5.35833
MB-0485	METABRIC	6.87901	High	1	2.85833
MB-0486	METABRIC	7.06686	High	0	7.49722
MB-0491	METABRIC	6.87925	High	0	10.4833
MB-0494	METABRIC	6.33791	Low	1	1.65278
MB-0496	METABRIC	6.40312	Low	0	10.9083
MB-0497	METABRIC	6.50925	Low	0	6.14167
MB-0500	METABRIC	6.7701	High	0	5.62222
MB-0501	METABRIC	6.69675	High	0	5.95833
MB-0503	METABRIC	6.30931	Low	0	8.43611
MB-0504	METABRIC	6.65294	High	1	10.2556
MB-0505	METABRIC	6.11162	Low	0	5.05833
MB-0506	METABRIC	6.2884	Low	1	2.53056
MB-0507	METABRIC	6.33964	Low	0	1.98333
MB-0511	METABRIC	6.82034	High	0	5.14167
MB-0513	METABRIC	6.84552	High	0	9.75278
MB-0514	METABRIC	6.7003	High	0	1.11667
MB-0516	METABRIC	6.37953	Low	0	9.53889
MB-0517	METABRIC	6.3626	Low	0	5.15833
MB-0519	METABRIC	6.22836	Low	0	9.24722
MB-0521	METABRIC	6.40575	Low	0	17.6833
MB-0524	METABRIC	6.15846	Low	0	6.73611
MB-0525	METABRIC	6.14523	Low	0	5.48889
MB-0527	METABRIC	6.29487	Low	1	9.01944
MB-0528	METABRIC	6.5244	Low	1	14.7806
MB-0529	METABRIC	7.0657	High	1	4.04444
MB-0532	METABRIC	7.76546	High	1	5.42222
MB-0536	METABRIC	6.03183	Low	0	12.2806
MB-0538	METABRIC	6.67219	High	1	1.99722
MB-0540	METABRIC	5.90156	Low	0	16.2111
MB-0541	METABRIC	6.1991	Low	0	14.5222
MB-0542	METABRIC	6.01903	Low	1	4.05
MB-0545	METABRIC	6.50128	Low	0	3.43056
MB-0546	METABRIC	6.51134	Low	0	16.15
MB-0549	METABRIC	7.0185	High	0	2.16389
MB-0550	METABRIC	6.70008	High	1	7.68611
MB-0559	METABRIC	6.30899	Low	0	13.4806
MB-0564	METABRIC	6.11375	Low	1	3.16111
MB-0568	METABRIC	6.36814	Low	0	15.1222
MB-0569	METABRIC	6.09887	Low	1	4.70833
MB-0571	METABRIC	5.90838	Low	0	12.4889
MB-0573	METABRIC	5.66388	Low	0	13.6
MB-0574	METABRIC	7.43313	High	1	0.830556
MB-0575	METABRIC	6.24344	Low	1	6.57222
MB-0576	METABRIC	6.86248	High	1	1.67222
MB-0579	METABRIC	6.5985	High	0	7.73056
MB-0580	METABRIC	6.15262	Low	1	4.95833
MB-0581	METABRIC	6.56371	Low	1	0.633333
MB-0583	METABRIC	6.53029	Low	0	5.21944
MB-0584	METABRIC	6.71944	High	0	9.85
MB-0585	METABRIC	6.22864	Low	1	8.18333
MB-0589	METABRIC	6.853	High	1	0.172222
MB-0590	METABRIC	7.00721	High	0	6.03889
MB-0591	METABRIC	7.13434	High	1	9.81389
MB-0593	METABRIC	6.73292	High	1	2.13611
MB-0594	METABRIC	5.98879	Low	0	3.68611
MB-0596	METABRIC	6.23839	Low	0	8.925
MB-0597	METABRIC	6.0272	Low	0	9.43333
MB-0598	METABRIC	6.89554	High	1	6.00556
MB-0599	METABRIC	5.90136	Low	1	4.39722
MB-0600	METABRIC	6.74288	High	0	9.25
MB-0601	METABRIC	6.67807	High	1	1.19722
MB-0603	METABRIC	6.19927	Low	0	10.1639
MB-0605	METABRIC	6.88418	High	0	9.55
MB-0606	METABRIC	6.7619	High	1	2.28889
MB-0607	METABRIC	6.72929	High	0	7.31944
MB-0608	METABRIC	5.98567	Low	0	5.33056
MB-0609	METABRIC	7.07143	High	1	6.08056
MB-0610	METABRIC	6.1917	Low	0	6.39167
MB-0613	METABRIC	6.04587	Low	0	4.06667
MB-0614	METABRIC	6.41257	Low	0	9.94444
MB-0616	METABRIC	6.12016	Low	0	2.41944
MB-0618	METABRIC	6.55775	Low	0	8.49167
MB-0619	METABRIC	6.07464	Low	0	7.85278
MB-0621	METABRIC	6.14729	Low	0	2.79722
MB-0624	METABRIC	6.18824	Low	0	5.33611
MB-0628	METABRIC	6.20044	Low	0	8.83056
MB-0630	METABRIC	7.01513	High	0	7.23333
MB-0631	METABRIC	6.38723	Low	1	2.13889
MB-0632	METABRIC	6.06894	Low	0	4.70833
MB-0635	METABRIC	6.00611	Low	0	7.33333
MB-0636	METABRIC	6.92321	High	1	2.71944
MB-0637	METABRIC	6.58791	High	0	6.72222
MB-0641	METABRIC	6.1327	Low	0	8.54722
MB-0642	METABRIC	6.80731	High	0	7.01667
MB-0643	METABRIC	6.17572	Low	0	1.64444
MB-0644	METABRIC	5.77384	Low	0	7.775
MB-0649	METABRIC	6.11125	Low	0	5.11944
MB-0650	METABRIC	6.56109	Low	0	2.12778
MB-0653	METABRIC	6.97312	High	1	2.06667
MB-0654	METABRIC	6.67266	High	0	5.78333
MB-0656	METABRIC	6.117	Low	1	0.436111
MB-0657	METABRIC	6.13222	Low	0	2.53611
MB-0658	METABRIC	6.28775	Low	0	8.10556
MB-0659	METABRIC	6.70256	High	1	1.94444
MB-0660	METABRIC	6.94807	High	1	1.11944
MB-0662	METABRIC	6.42081	Low	1	4.32778
MB-0664	METABRIC	7.29979	High	1	0.922222
MB-0666	METABRIC	6.66798	High	1	1.78333
MB-0667	METABRIC	6.54322	Low	1	10.6667
MB-0869	METABRIC	7.43809	High	0	9.36667
MB-0880	METABRIC	6.24605	Low	0	0.102778
MB-0882	METABRIC	6.88718	High	1	3.53056
MB-0884	METABRIC	7.17722	High	1	5.68333
MB-0891	METABRIC	6.71342	High	0	12.45
MB-0893	METABRIC	6.43486	Low	0	14.6361
MB-0895	METABRIC	7.31846	High	0	3.59167
MB-0899	METABRIC	6.99629	High	1	11.9917
MB-0904	METABRIC	6.8836	High	0	12.0583
MB-0906	METABRIC	6.69581	High	1	4.02222
MB-2513	METABRIC	6.53898	Low	1	3.16111
MB-2536	METABRIC	6.65435	High	0	3.99167
MB-2556	METABRIC	6.5542	Low	0	18.4083
MB-2564	METABRIC	6.84464	High	1	13.6139
MB-2613	METABRIC	6.2494	Low	0	13.6167
MB-2614	METABRIC	6.77901	High	1	2.45278
MB-2616	METABRIC	6.27206	Low	1	13.7444
MB-2617	METABRIC	6.52166	Low	1	3.56389
MB-2624	METABRIC	6.68189	High	1	10.2611
MB-2632	METABRIC	6.88427	High	1	1.01389
MB-2634	METABRIC	6.90087	High	0	22.8361
MB-2642	METABRIC	6.66195	High	1	1.44444
MB-2669	METABRIC	7.21789	High	1	4.03611
MB-2686	METABRIC	6.4295	Low	0	14.7722
MB-2705	METABRIC	7.43852	High	0	13.6444
MB-2708	METABRIC	6.1125	Low	1	6.08889
MB-2711	METABRIC	6.81532	High	1	2.325
MB-2725	METABRIC	6.39542	Low	0	19.7444
MB-2728	METABRIC	6.84928	High	1	1.34722
MB-2730	METABRIC	7.35922	High	0	11.1444
MB-2735	METABRIC	6.88832	High	0	22.875
MB-2742	METABRIC	6.89554	High	1	1.29167
MB-2745	METABRIC	7.38522	High	1	13.0389
MB-2747	METABRIC	6.96104	High	0	19.5278
MB-2749	METABRIC	6.55114	Low	0	8.14722
MB-2750	METABRIC	6.88053	High	1	4.66667
MB-2752	METABRIC	6.55643	Low	1	6.81389
MB-2753	METABRIC	7.04422	High	0	22.8667
MB-2754	METABRIC	6.92527	High	1	14.375
MB-2760	METABRIC	6.35682	Low	1	7.26667
MB-2763	METABRIC	6.40259	Low	0	22.9667
MB-2765	METABRIC	6.71394	High	0	18.9889
MB-2767	METABRIC	7.21296	High	0	22.6111
MB-2769	METABRIC	6.36094	Low	0	13.3333
MB-2772	METABRIC	6.39519	Low	0	12.5611
MB-2774	METABRIC	7.00741	High	0	10.9722
MB-2779	METABRIC	7.03609	High	1	13.4556
MB-2781	METABRIC	6.89654	High	0	3.36944
MB-2786	METABRIC	7.10095	High	1	3.56944
MB-2790	METABRIC	6.90442	High	1	1.08611
MB-2791	METABRIC	7.55072	High	0	22.6611
MB-2793	METABRIC	7.22092	High	0	22.2694
MB-2795	METABRIC	6.79524	High	0	22.675
MB-2796	METABRIC	5.98879	Low	1	1.53889
MB-2797	METABRIC	6.90107	High	0	21.0806
MB-2801	METABRIC	7.12044	High	0	22.6056
MB-2803	METABRIC	7.24341	High	1	6.17222
MB-2814	METABRIC	7.32454	High	0	19.2528
MB-2819	METABRIC	6.8154	High	0	22.5472
MB-2827	METABRIC	7.60842	High	0	19.6389
MB-2834	METABRIC	7.12508	High	0	12.8194
MB-2835	METABRIC	6.89473	High	0	4.58611
MB-2838	METABRIC	7.03906	High	0	22.525
MB-2840	METABRIC	6.59006	High	0	22.4167
MB-2842	METABRIC	7.06217	High	1	1.59722
MB-2843	METABRIC	6.68505	High	0	19.2944
MB-2844	METABRIC	7.60034	High	0	12.2278
MB-2845	METABRIC	6.55436	Low	0	22.0639
MB-2847	METABRIC	8.16222	High	1	1.35556
MB-2848	METABRIC	6.92407	High	0	18.9778
MB-2849	METABRIC	7.1941	High	1	1.775
MB-2851	METABRIC	6.65763	High	1	7.76111
MB-2853	METABRIC	6.62209	High	0	22.4694
MB-2854	METABRIC	6.72171	High	0	22.5361
MB-2857	METABRIC	6.33289	Low	0	20.8889
MB-2858	METABRIC	6.74222	High	0	11.7972
MB-2863	METABRIC	6.1768	Low	0	21.5278
MB-2867	METABRIC	6.32696	Low	1	9.95833
MB-2912	METABRIC	7.21859	High	0	22.2833
MB-2916	METABRIC	6.6374	High	0	22.2444
MB-2917	METABRIC	7.0469	High	1	2.66111
MB-2922	METABRIC	7.10199	High	1	1.18333
MB-2933	METABRIC	6.87713	High	0	13.4944
MB-2947	METABRIC	6.55342	Low	0	9.33333
MB-2951	METABRIC	6.67684	High	1	8.25556
MB-2953	METABRIC	6.28835	Low	1	1.26389
MB-2954	METABRIC	6.98831	High	1	0.441667
MB-2957	METABRIC	6.55767	Low	0	21.8444
MB-2960	METABRIC	6.23001	Low	0	18.5167
MB-2963	METABRIC	6.4796	Low	1	15.5667
MB-2964	METABRIC	7.15382	High	1	0.8
MB-2966	METABRIC	6.76067	High	0	22.0833
MB-2969	METABRIC	6.51092	Low	0	14.4083
MB-2970	METABRIC	6.68597	High	1	18.7444
MB-2971	METABRIC	6.31104	Low	1	15.9667
MB-2977	METABRIC	6.3113	Low	0	9.21667
MB-2983	METABRIC	7.12852	High	0	15.0694
MB-2984	METABRIC	7.24726	High	0	21.7667
MB-2994	METABRIC	6.29237	Low	0	21.2083
MB-2996	METABRIC	6.15715	Low	0	15.9361
MB-2999	METABRIC	6.89469	High	0	21.8333
MB-3002	METABRIC	5.97136	Low	0	11.7139
MB-3005	METABRIC	7.05351	High	0	21.0889
MB-3006	METABRIC	6.25697	Low	1	0.841667
MB-3007	METABRIC	6.70221	High	1	7.82222
MB-3008	METABRIC	6.39644	Low	0	12.4667
MB-3013	METABRIC	6.06641	Low	1	10.1778
MB-3014	METABRIC	6.38164	Low	0	21.8861
MB-3016	METABRIC	7.22346	High	0	21.5722
MB-3021	METABRIC	7.09588	High	0	18.1306
MB-3025	METABRIC	6.81883	High	0	21.3333
MB-3026	METABRIC	6.71639	High	0	21.7667
MB-3028	METABRIC	7.0918	High	1	2.84444
MB-3032	METABRIC	6.53251	Low	0	20.8444
MB-3033	METABRIC	6.70877	High	1	5.51389
MB-3035	METABRIC	6.88965	High	0	21.7278
MB-3037	METABRIC	7.00616	High	0	8.23611
MB-3046	METABRIC	7.48314	High	0	6.15278
MB-3049	METABRIC	6.5316	Low	0	21.6639
MB-3057	METABRIC	6.21923	Low	1	2.28889
MB-3058	METABRIC	7.07606	High	0	21.1889
MB-3060	METABRIC	6.84923	High	1	1.84444
MB-3063	METABRIC	6.82552	High	1	1.76944
MB-3064	METABRIC	6.78749	High	1	2.96111
MB-3067	METABRIC	6.93824	High	0	21.6278
MB-3079	METABRIC	7.36507	High	0	12.4667
MB-3083	METABRIC	6.92376	High	1	3.78611
MB-3085	METABRIC	6.54607	Low	1	11.8083
MB-3102	METABRIC	6.96228	High	0	21.5278
MB-3103	METABRIC	6.85074	High	1	2.15833
MB-3104	METABRIC	7.33001	High	1	3.80278
MB-3105	METABRIC	7.15894	High	0	21.0278
MB-3110	METABRIC	7.26441	High	1	0.758333
MB-3121	METABRIC	6.72727	High	1	2.44444
MB-3122	METABRIC	6.2683	Low	0	21.4806
MB-3123	METABRIC	7.05582	High	0	13.9528
MB-3165	METABRIC	7.46647	High	0	18.4361
MB-3167	METABRIC	7.64047	High	0	11.4111
MB-3171	METABRIC	6.2311	Low	1	14.0194
MB-3222	METABRIC	6.20474	Low	0	1.99444
MB-3228	METABRIC	7.37131	High	0	21
MB-3235	METABRIC	6.52754	Low	1	12.6
MB-3254	METABRIC	6.87352	High	0	10.325
MB-3271	METABRIC	6.6735	High	1	2.61389
MB-3272	METABRIC	6.69711	High	1	1.24167
MB-3275	METABRIC	6.72901	High	1	1.41667
MB-3277	METABRIC	6.43075	Low	1	1.86667
MB-3292	METABRIC	6.5135	Low	0	18.1472
MB-3298	METABRIC	7.11061	High	0	20.2139
MB-3300	METABRIC	6.47247	Low	0	20.5833
MB-3303	METABRIC	6.54442	Low	0	20.325
MB-3328	METABRIC	6.96594	High	0	15.9278
MB-3329	METABRIC	6.89616	High	1	2.02778
MB-3341	METABRIC	7.20906	High	1	8.09167
MB-3350	METABRIC	6.83225	High	1	15.0611
MB-3351	METABRIC	6.27958	Low	0	20.1556
MB-3355	METABRIC	7.63861	High	0	9.08333
MB-3357	METABRIC	7.3661	High	1	3.12222
MB-3360	METABRIC	7.02867	High	1	2.11667
MB-3361	METABRIC	6.95538	High	1	3.82778
MB-3365	METABRIC	6.46209	Low	0	20.1333
MB-3367	METABRIC	6.55282	Low	0	14.9528
MB-3371	METABRIC	7.13267	High	0	20.1056
MB-3378	METABRIC	6.465	Low	0	7.29444
MB-3379	METABRIC	6.71811	High	0	9.48611
MB-3382	METABRIC	6.79885	High	0	11.3528
MB-3386	METABRIC	6.83593	High	1	3.97222
MB-3388	METABRIC	7.44279	High	0	19.05
MB-3389	METABRIC	6.39248	Low	0	20.0583
MB-3395	METABRIC	6.06455	Low	0	20.3139
MB-3403	METABRIC	6.79642	High	0	11.5278
MB-3412	METABRIC	6.96053	High	0	19.0667
MB-3429	METABRIC	5.96425	Low	0	20.2917
MB-3430	METABRIC	7.01402	High	0	18.3139
MB-3437	METABRIC	6.52996	Low	0	9.06389
MB-3439	METABRIC	7.0049	High	1	4.89444
MB-3450	METABRIC	7.72459	High	1	12.4056
MB-3452	METABRIC	6.57866	Low	1	9.94167
MB-3453	METABRIC	6.7456	High	1	1.65
MB-3459	METABRIC	6.95698	High	0	20.1167
MB-3467	METABRIC	7.05123	High	1	2.79167
MB-3470	METABRIC	7.02543	High	1	3.37778
MB-3476	METABRIC	7.25521	High	0	13.2556
MB-3479	METABRIC	6.83155	High	0	19.3056
MB-3487	METABRIC	6.91876	High	1	1.21667
MB-3488	METABRIC	7.23355	High	1	1.73889
MB-3490	METABRIC	7.25286	High	1	0.675
MB-3492	METABRIC	6.77871	High	1	8.86667
MB-3497	METABRIC	7.31931	High	1	1.27778
MB-3502	METABRIC	7.31346	High	0	19.1111
MB-3506	METABRIC	6.93808	High	1	13.6472
MB-3525	METABRIC	6.80391	High	0	19.725
MB-3545	METABRIC	6.6434	High	1	17.2083
MB-3548	METABRIC	7.08261	High	0	19.5444
MB-3556	METABRIC	6.42507	Low	1	2.77222
MB-3567	METABRIC	6.94906	High	0	19.6694
MB-3600	METABRIC	6.45286	Low	0	17.8917
MB-3606	METABRIC	6.23494	Low	0	9.21944
MB-3702	METABRIC	7.61274	High	0	19.2056
MB-3706	METABRIC	6.59693	High	1	2.40833
MB-3707	METABRIC	6.20292	Low	1	15.8306
MB-3711	METABRIC	6.99226	High	0	18.5083
MB-3752	METABRIC	6.79028	High	1	5.40833
MB-3781	METABRIC	6.58843	High	1	13.7472
MB-3823	METABRIC	6.56106	Low	1	0.425
MB-3824	METABRIC	7.92272	High	1	8.38611
MB-3838	METABRIC	6.92946	High	1	3.01944
MB-3840	METABRIC	6.68862	High	0	23.9361
MB-3842	METABRIC	6.00819	Low	0	18.8389
MB-3850	METABRIC	6.37069	Low	0	6.025
MB-3852	METABRIC	6.55945	Low	0	18.7917
MB-3854	METABRIC	6.81992	High	0	8.26944
MB-3865	METABRIC	6.15426	Low	0	16.6639
MB-3866	METABRIC	6.94337	High	0	18.7917
MB-3871	METABRIC	6.58504	High	0	14.4
MB-3874	METABRIC	6.49374	Low	0	15.5361
MB-4000	METABRIC	6.76586	High	0	2.33889
MB-4003	METABRIC	8.08663	High	1	2.23333
MB-4004	METABRIC	7.52634	High	1	21.4056
MB-4011	METABRIC	6.76149	High	0	16.0972
MB-4017	METABRIC	6.64218	High	0	11.6083
MB-4018	METABRIC	6.49147	Low	1	2.89722
MB-4120	METABRIC	7.25658	High	1	1.81389
MB-4127	METABRIC	8.43395	High	0	21.5139
MB-4140	METABRIC	7.94438	High	0	9.54167
MB-4146	METABRIC	7.58688	High	1	0.705556
MB-4148	METABRIC	7.56361	High	1	4.99444
MB-4154	METABRIC	6.77537	High	0	4.13056
MB-4171	METABRIC	6.79491	High	1	9.38056
MB-4173	METABRIC	6.42267	Low	0	13.3611
MB-4230	METABRIC	6.68072	High	0	9.63333
MB-4233	METABRIC	7.03848	High	1	1.40556
MB-4266	METABRIC	7.76539	High	1	1.45556
MB-4276	METABRIC	7.9217	High	1	10.9972
MB-4289	METABRIC	7.93751	High	1	6.75
MB-4293	METABRIC	7.93282	High	0	18.2639
MB-4357	METABRIC	7.74333	High	1	9.48889
MB-4408	METABRIC	7.86108	High	0	17.2139
MB-4421	METABRIC	7.8895	High	0	22.0639
MB-4599	METABRIC	7.73171	High	0	15.9306
MB-4616	METABRIC	7.13671	High	1	6.9
MB-4618	METABRIC	7.6922	High	0	22.2833
MB-4622	METABRIC	7.70464	High	0	23.5694
MB-4623	METABRIC	6.52575	Low	0	24.3361
MB-4627	METABRIC	6.97185	High	0	15.5528
MB-4633	METABRIC	6.69941	High	1	25.2389
MB-4634	METABRIC	7.15386	High	1	6.30278
MB-4640	METABRIC	7.67344	High	0	16.7167
MB-4641	METABRIC	6.94854	High	1	3.69167
MB-4642	METABRIC	6.75715	High	1	23.8083
MB-4644	METABRIC	7.89024	High	1	6.28611
MB-4648	METABRIC	6.86114	High	0	14.0444
MB-4649	METABRIC	7.27067	High	0	1.40278
MB-4651	METABRIC	7.27312	High	1	1.50833
MB-4655	METABRIC	7.89552	High	0	8.25
MB-4661	METABRIC	6.8845	High	0	19.5194
MB-4665	METABRIC	7.12348	High	0	21.6833
MB-4666	METABRIC	7.30571	High	1	6.66111
MB-4667	METABRIC	7.3082	High	0	24.6111
MB-4670	METABRIC	7.50361	High	1	3.61667
MB-4671	METABRIC	7.5968	High	1	0.719444
MB-4672	METABRIC	6.71456	High	1	5.92778
MB-4674	METABRIC	6.99875	High	1	5.48611
MB-4682	METABRIC	7.09899	High	1	11.4694
MB-4685	METABRIC	7.4625	High	0	3.60833
MB-4686	METABRIC	7.67386	High	1	3.56667
MB-4687	METABRIC	6.08632	Low	0	6.175
MB-4688	METABRIC	7.38587	High	1	3.12222
MB-4691	METABRIC	7.66073	High	1	23.0778
MB-4694	METABRIC	8.2033	High	0	16.525
MB-4698	METABRIC	7.45875	High	1	10.7639
MB-4701	METABRIC	7.72781	High	0	10.6278
MB-4702	METABRIC	7.70985	High	0	25.0722
MB-4704	METABRIC	7.36488	High	1	5.33333
MB-4706	METABRIC	6.73477	High	0	4.63889
MB-4708	METABRIC	6.866	High	1	1.55833
MB-4709	METABRIC	8.27266	High	0	12.2306
MB-4710	METABRIC	7.4097	High	0	4.80556
MB-4712	METABRIC	7.158	High	0	20.7944
MB-4715	METABRIC	7.60863	High	1	1.98611
MB-4716	METABRIC	7.28519	High	1	1.88611
MB-4717	METABRIC	7.60068	High	1	2.19722
MB-4718	METABRIC	7.13434	High	1	4.15556
MB-4719	METABRIC	7.49345	High	0	6.79722
MB-4721	METABRIC	7.57907	High	1	1.71111
MB-4723	METABRIC	6.74502	High	0	17.6639
MB-4724	METABRIC	6.97312	High	0	12.1722
MB-4729	METABRIC	7.61614	High	0	2.33333
MB-4730	METABRIC	7.04609	High	0	10.9417
MB-4732	METABRIC	6.31953	Low	0	12.4889
MB-4733	METABRIC	6.54798	Low	1	0.855556
MB-4735	METABRIC	7.27215	High	1	11.1222
MB-4737	METABRIC	6.25533	Low	0	10.1833
MB-4739	METABRIC	6.8393	High	1	2.71111
MB-4741	METABRIC	7.12561	High	1	1.85
MB-4743	METABRIC	6.50776	Low	1	12.1333
MB-4745	METABRIC	7.64166	High	1	2.50556
MB-4749	METABRIC	7.01078	High	0	4.28889
MB-4752	METABRIC	6.80496	High	1	6.22222
MB-4757	METABRIC	7.41667	High	1	0.855556
MB-4758	METABRIC	6.5698	Low	0	17.6611
MB-4762	METABRIC	6.17745	Low	0	21.0083
MB-4763	METABRIC	6.60432	High	0	8.50833
MB-4764	METABRIC	6.90514	High	0	20.4583
MB-4767	METABRIC	6.68711	High	1	3.48056
MB-4770	METABRIC	6.72568	High	0	12.6722
MB-4771	METABRIC	6.84665	High	0	24.7694
MB-4778	METABRIC	6.18106	Low	0	17.1778
MB-4779	METABRIC	6.5863	High	0	8.46389
MB-4784	METABRIC	6.92034	High	0	12.1444
MB-4785	METABRIC	7.44524	High	1	5.44444
MB-4787	METABRIC	6.85358	High	0	6.75556
MB-4790	METABRIC	6.91557	High	1	2.44167
MB-4791	METABRIC	6.21409	Low	0	14.4861
MB-4796	METABRIC	7.27005	High	1	0.755556
MB-4797	METABRIC	6.76781	High	0	8.28056
MB-4800	METABRIC	7.12194	High	1	2.26667
MB-4801	METABRIC	6.55005	Low	0	10.8639
MB-4805	METABRIC	6.51541	Low	1	4.08333
MB-4806	METABRIC	6.62354	High	0	16.8139
MB-4809	METABRIC	6.62663	High	0	23.8389
MB-4814	METABRIC	6.39307	Low	1	4.48056
MB-4818	METABRIC	6.31829	Low	0	6.35278
MB-4822	METABRIC	6.18409	Low	1	7.55278
MB-4825	METABRIC	6.52731	Low	0	17.8694
MB-4827	METABRIC	7.09366	High	0	3.80833
MB-4832	METABRIC	6.48864	Low	1	10.6278
MB-4834	METABRIC	6.51827	Low	1	2.28889
MB-4849	METABRIC	6.68922	High	1	0.916667
MB-4851	METABRIC	6.57389	Low	1	7.21389
MB-4855	METABRIC	6.04143	Low	1	2.63889
MB-4858	METABRIC	7.17077	High	0	10.7778
MB-4862	METABRIC	6.71079	High	0	15.6083
MB-4866	METABRIC	6.5104	Low	0	18.6917
MB-4867	METABRIC	6.37463	Low	0	18.4917
MB-4869	METABRIC	7.15054	High	1	2.33611
MB-4871	METABRIC	6.5055	Low	1	3.09167
MB-4872	METABRIC	6.60179	High	1	9.17222
MB-4878	METABRIC	6.32334	Low	1	1.53056
MB-4886	METABRIC	7.30238	High	1	2.625
MB-4887	METABRIC	6.96866	High	1	0.763889
MB-4888	METABRIC	6.32522	Low	0	19.2083
MB-4894	METABRIC	7.13282	High	0	19.3667
MB-4898	METABRIC	6.58877	High	1	6.75
MB-4899	METABRIC	6.60497	High	1	10.4639
MB-4900	METABRIC	6.34201	Low	0	18.7167
MB-4906	METABRIC	5.98047	Low	0	19.4889
MB-4908	METABRIC	7.05104	High	1	3.41389
MB-4911	METABRIC	6.5597	Low	1	1.95
MB-4912	METABRIC	6.65834	High	1	1.93889
MB-4929	METABRIC	6.79906	High	1	1.05833
MB-4930	METABRIC	7.13517	High	0	4.86944
MB-4933	METABRIC	6.80968	High	1	1.81944
MB-4934	METABRIC	6.36428	Low	0	5.85278
MB-4935	METABRIC	7.50372	High	0	16.1833
MB-4937	METABRIC	6.50575	Low	1	2.71389
MB-4938	METABRIC	6.97135	High	1	2.36111
MB-4941	METABRIC	6.72886	High	1	4.54167
MB-4944	METABRIC	6.79342	High	0	19.7722
MB-4945	METABRIC	6.98965	High	1	1.28889
MB-4950	METABRIC	7.1234	High	1	12.55
MB-4952	METABRIC	6.18377	Low	0	15.3667
MB-4956	METABRIC	7.06842	High	1	3.12222
MB-4959	METABRIC	6.3539	Low	1	9.73333
MB-4961	METABRIC	6.70554	High	0	18.2889
MB-4962	METABRIC	7.05187	High	1	16.4861
MB-4965	METABRIC	6.74307	High	0	21.9667
MB-4966	METABRIC	6.45892	Low	1	3.94167
MB-4967	METABRIC	6.72345	High	0	10.8917
MB-4968	METABRIC	6.36898	Low	0	6.55833
MB-4969	METABRIC	6.39186	Low	0	16.5083
MB-4970	METABRIC	6.61393	High	1	4.58056
MB-4977	METABRIC	7.10383	High	1	16.5833
MB-4981	METABRIC	6.44282	Low	1	14.7306
MB-4982	METABRIC	6.53814	Low	1	0.816667
MB-4986	METABRIC	6.85891	High	1	0.769444
MB-4991	METABRIC	6.94715	High	0	10.5722
MB-4992	METABRIC	6.7524	High	0	13.7806
MB-4993	METABRIC	6.40413	Low	1	5.36667
MB-4994	METABRIC	6.89224	High	0	14.5111
MB-4998	METABRIC	7.43951	High	1	1.46389
MB-4999	METABRIC	6.48785	Low	0	15.6611
MB-5001	METABRIC	6.34171	Low	1	1.50833
MB-5004	METABRIC	7.28983	High	0	18.0611
MB-5011	METABRIC	6.88367	High	0	6.70833
MB-5013	METABRIC	6.78877	High	0	20.9333
MB-5014	METABRIC	6.76226	High	0	17.7806
MB-5015	METABRIC	7.43536	High	0	21.025
MB-5017	METABRIC	6.5713	Low	0	12.0778
MB-5018	METABRIC	6.71241	High	0	9.05
MB-5019	METABRIC	6.66894	High	1	2.42778
MB-5020	METABRIC	6.97017	High	1	2.09722
MB-5022	METABRIC	6.91297	High	1	9.08333
MB-5027	METABRIC	7.00793	High	0	15.8222
MB-5033	METABRIC	6.83368	High	1	1.32222
MB-5035	METABRIC	6.74628	High	1	17.7667
MB-5040	METABRIC	6.37031	Low	0	6.59722
MB-5041	METABRIC	6.63484	High	1	14.4944
MB-5043	METABRIC	6.87028	High	1	9.88333
MB-5044	METABRIC	6.4249	Low	0	11.6194
MB-5045	METABRIC	7.26629	High	0	14.025
MB-5048	METABRIC	6.84254	High	1	3.56944
MB-5049	METABRIC	6.90861	High	0	21.275
MB-5050	METABRIC	6.6531	High	0	15.3611
MB-5052	METABRIC	6.29941	Low	0	2.88056
MB-5053	METABRIC	6.10755	Low	0	12.55
MB-5058	METABRIC	6.67357	High	1	14.3222
MB-5059	METABRIC	7.06148	High	0	21.4694
MB-5060	METABRIC	7.58616	High	0	12.5083
MB-5061	METABRIC	6.72454	High	0	3.28611
MB-5062	METABRIC	6.82186	High	1	6.26389
MB-5064	METABRIC	6.65575	High	0	7.625
MB-5065	METABRIC	6.27247	Low	0	15.4
MB-5066	METABRIC	6.44847	Low	0	7.89167
MB-5068	METABRIC	6.55342	Low	0	15.2083
MB-5070	METABRIC	6.1938	Low	0	17.825
MB-5072	METABRIC	6.22287	Low	1	1.59444
MB-5074	METABRIC	6.84036	High	1	13.6778
MB-5076	METABRIC	7.19466	High	1	1.96389
MB-5078	METABRIC	7.2261	High	1	4.06389
MB-5084	METABRIC	6.77127	High	1	6.24167
MB-5088	METABRIC	6.77842	High	0	16.6139
MB-5093	METABRIC	6.7446	High	0	11.8694
MB-5097	METABRIC	6.9968	High	0	5.13333
MB-5100	METABRIC	7.05123	High	1	1.34722
MB-5101	METABRIC	5.964	Low	1	2.79722
MB-5104	METABRIC	7.5735	High	1	10.2083
MB-5106	METABRIC	6.4538	Low	1	13.5306
MB-5107	METABRIC	6.96896	High	1	5.83611
MB-5109	METABRIC	6.78647	High	0	10.4222
MB-5114	METABRIC	6.92638	High	1	1.13889
MB-5115	METABRIC	7.15537	High	0	6.45
MB-5116	METABRIC	6.97624	High	1	5.64167
MB-5117	METABRIC	6.88424	High	0	17.4389
MB-5118	METABRIC	6.65976	High	0	17.6444
MB-5119	METABRIC	6.62498	High	0	4.98056
MB-5120	METABRIC	6.86732	High	1	1.46111
MB-5121	METABRIC	7.06736	High	1	9.45278
MB-5123	METABRIC	6.23842	Low	1	5.21944
MB-5124	METABRIC	7.06529	High	1	9.37222
MB-5126	METABRIC	6.75883	High	1	1.66389
MB-5131	METABRIC	6.72302	High	1	2.65
MB-5136	METABRIC	6.76316	High	0	14.8944
MB-5137	METABRIC	7.40155	High	0	3.60556
MB-5138	METABRIC	6.69546	High	1	0.563889
MB-5139	METABRIC	6.79953	High	1	7.26111
MB-5140	METABRIC	6.78974	High	1	4.85833
MB-5143	METABRIC	6.58564	High	0	10.6611
MB-5144	METABRIC	7.34477	High	0	17.7528
MB-5145	METABRIC	6.1998	Low	1	5.16389
MB-5147	METABRIC	6.60545	High	0	1.68889
MB-5152	METABRIC	6.49411	Low	0	9.66111
MB-5157	METABRIC	6.69696	High	1	1.07222
MB-5158	METABRIC	7.05337	High	1	20.3472
MB-5160	METABRIC	6.97297	High	1	2.26389
MB-5161	METABRIC	6.61116	High	0	14.6111
MB-5163	METABRIC	6.8564	High	0	17.6833
MB-5166	METABRIC	7.14012	High	1	3.68611
MB-5169	METABRIC	6.65633	High	1	3.46944
MB-5172	METABRIC	6.42139	Low	0	15.3556
MB-5176	METABRIC	6.47254	Low	0	9.38611
MB-5179	METABRIC	7.07005	High	0	20.55
MB-5182	METABRIC	6.66462	High	0	11.1889
MB-5183	METABRIC	6.36743	Low	0	9.87778
MB-5184	METABRIC	6.44652	Low	0	7.44444
MB-5185	METABRIC	7.0881	High	1	6.18333
MB-5188	METABRIC	6.92368	High	1	0.602778
MB-5189	METABRIC	6.27797	Low	1	3.82778
MB-5193	METABRIC	6.45944	Low	0	4.52222
MB-5195	METABRIC	6.95893	High	1	16.4056
MB-5196	METABRIC	7.03569	High	1	0.869444
MB-5197	METABRIC	6.38928	Low	1	18.6528
MB-5200	METABRIC	7.13492	High	1	1.69167
MB-5201	METABRIC	7.08409	High	0	8.08056
MB-5205	METABRIC	6.69437	High	1	6.24722
MB-5206	METABRIC	6.56337	Low	0	17.1444
MB-5209	METABRIC	7.3084	High	0	14.5917
MB-5211	METABRIC	6.56451	Low	0	20.6528
MB-5212	METABRIC	7.60113	High	0	14.925
MB-5213	METABRIC	6.54482	Low	1	1.9
MB-5215	METABRIC	7.36493	High	1	9.775
MB-5218	METABRIC	6.74656	High	0	21.2472
MB-5219	METABRIC	6.69674	High	0	21.075
MB-5221	METABRIC	7.04169	High	0	10.9417
MB-5222	METABRIC	6.40225	Low	0	9.31944
MB-5223	METABRIC	6.74385	High	1	11.3917
MB-5224	METABRIC	6.75384	High	1	8.28333
MB-5226	METABRIC	6.31641	Low	0	16.7167
MB-5227	METABRIC	6.27183	Low	0	15.5861
MB-5228	METABRIC	7.26543	High	0	15.0611
MB-5229	METABRIC	6.99599	High	1	2.16111
MB-5230	METABRIC	6.62648	High	0	14.7083
MB-5232	METABRIC	6.50099	Low	0	17.6
MB-5233	METABRIC	6.90352	High	0	17.4194
MB-5236	METABRIC	6.61886	High	0	13.8889
MB-5238	METABRIC	6.00695	Low	1	1.41667
MB-5240	METABRIC	6.19304	Low	0	8.65278
MB-5243	METABRIC	6.376	Low	1	3.19444
MB-5244	METABRIC	6.51008	Low	1	10.0306
MB-5253	METABRIC	6.28193	Low	0	8.50556
MB-5256	METABRIC	6.40255	Low	1	7.05833
MB-5258	METABRIC	6.75589	High	0	8.42222
MB-5259	METABRIC	6.92885	High	1	2.20833
MB-5260	METABRIC	6.16593	Low	0	16.8417
MB-5261	METABRIC	6.05428	Low	0	9.70556
MB-5264	METABRIC	6.79055	High	0	16.6083
MB-5266	METABRIC	6.41578	Low	1	6.38611
MB-5267	METABRIC	5.90893	Low	1	3.86111
MB-5268	METABRIC	6.11878	Low	1	15.1056
MB-5270	METABRIC	6.64554	High	0	15.6528
MB-5272	METABRIC	6.24258	Low	1	9.53889
MB-5273	METABRIC	6.31754	Low	1	3.73333
MB-5279	METABRIC	6.68547	High	1	2.55
MB-5281	METABRIC	6.37364	Low	0	6.60833
MB-5284	METABRIC	5.92469	Low	0	5.44444
MB-5287	METABRIC	6.41439	Low	0	10.3333
MB-5288	METABRIC	7.24699	High	0	10.7
MB-5289	METABRIC	6.72998	High	0	7.25
MB-5290	METABRIC	6.71669	High	0	3.07778
MB-5291	METABRIC	6.50101	Low	0	12.7944
MB-5292	METABRIC	6.9986	High	1	0.786111
MB-5293	METABRIC	6.88166	High	1	17.4139
MB-5294	METABRIC	7.09705	High	0	16.3278
MB-5296	METABRIC	6.36477	Low	1	0.905556
MB-5299	METABRIC	7.61519	High	1	0.419444
MB-5300	METABRIC	6.64232	High	1	1.48611
MB-5301	METABRIC	7.34455	High	1	10.6944
MB-5302	METABRIC	7.55524	High	0	15.925
MB-5305	METABRIC	6.75706	High	1	2.36944
MB-5306	METABRIC	6.50434	Low	0	13.3111
MB-5310	METABRIC	6.70789	High	0	12.775
MB-5311	METABRIC	6.29804	Low	1	0.0583333
MB-5312	METABRIC	6.11513	Low	1	0.336111
MB-5315	METABRIC	6.67378	High	1	2.85278
MB-5318	METABRIC	6.92946	High	1	0.586111
MB-5322	METABRIC	6.93436	High	1	5.61944
MB-5323	METABRIC	6.47581	Low	0	18.8389
MB-5324	METABRIC	6.52991	Low	0	15.8417
MB-5325	METABRIC	6.33961	Low	0	17.0194
MB-5327	METABRIC	7.1645	High	0	13.6278
MB-5328	METABRIC	6.40413	Low	0	1.18333
MB-5329	METABRIC	6.78468	High	1	2.35278
MB-5330	METABRIC	7.16337	High	0	9.54444
MB-5331	METABRIC	6.79656	High	1	3.14167
MB-5338	METABRIC	6.30929	Low	1	1.22778
MB-5341	METABRIC	6.90797	High	1	7.48056
MB-5347	METABRIC	6.29913	Low	1	14.1028
MB-5348	METABRIC	6.1972	Low	0	14.1389
MB-5349	METABRIC	6.70102	High	1	8.08889
MB-5350	METABRIC	6.88083	High	1	4.46389
MB-5351	METABRIC	6.06561	Low	0	16.8417
MB-5358	METABRIC	7.02542	High	1	1.16111
MB-5360	METABRIC	7.06087	High	0	13.4278
MB-5361	METABRIC	7.02422	High	1	1.08611
MB-5365	METABRIC	6.50433	Low	1	1.09167
MB-5366	METABRIC	7.04081	High	0	20.2639
MB-5369	METABRIC	7.18505	High	1	2.93889
MB-5370	METABRIC	6.97353	High	1	5.86944
MB-5377	METABRIC	7.05886	High	1	8.5
MB-5378	METABRIC	6.47418	Low	1	0.913889
MB-5381	METABRIC	7.19221	High	1	16.8194
MB-5382	METABRIC	6.68774	High	0	9.68611
MB-5383	METABRIC	6.44857	Low	1	6.39444
MB-5384	METABRIC	6.53712	Low	1	5.21111
MB-5385	METABRIC	6.23597	Low	0	12.4
MB-5387	METABRIC	7.25753	High	1	2.875
MB-5388	METABRIC	6.64635	High	0	12.2444
MB-5389	METABRIC	6.29368	Low	0	10.3972
MB-5390	METABRIC	7.21781	High	1	2.13056
MB-5392	METABRIC	6.68047	High	0	19.7722
MB-5393	METABRIC	6.28116	Low	0	12.8333
MB-5395	METABRIC	7.13434	High	0	13.7639
MB-5396	METABRIC	6.59084	High	0	13.8056
MB-5397	METABRIC	6.71073	High	1	9.69722
MB-5398	METABRIC	6.62143	High	0	17.75
MB-5401	METABRIC	6.75202	High	0	5.84722
MB-5402	METABRIC	6.3032	Low	0	8.98056
MB-5403	METABRIC	6.48676	Low	0	7.97778
MB-5404	METABRIC	7.11663	High	1	6.18611
MB-5405	METABRIC	6.61112	High	0	9.8
MB-5408	METABRIC	6.0796	Low	0	8.45
MB-5409	METABRIC	6.58576	High	0	16.5111
MB-5411	METABRIC	7.03808	High	1	1.52778
MB-5412	METABRIC	7.21266	High	1	15.4417
MB-5413	METABRIC	6.7691	High	0	13.1528
MB-5414	METABRIC	6.91786	High	0	11.7167
MB-5417	METABRIC	6.53604	Low	0	8.92222
MB-5418	METABRIC	6.69827	High	0	17.2639
MB-5421	METABRIC	7.25306	High	0	16.2139
MB-5422	METABRIC	7.06736	High	1	1.51111
MB-5424	METABRIC	6.10554	Low	1	3.46111
MB-5427	METABRIC	7.34828	High	0	12.9778
MB-5429	METABRIC	6.26175	Low	0	2.55833
MB-5432	METABRIC	6.39362	Low	0	8.20833
MB-5433	METABRIC	6.43939	Low	1	14.6972
MB-5441	METABRIC	6.21303	Low	0	0.808333
MB-5442	METABRIC	7.5463	High	1	1.04167
MB-5446	METABRIC	5.94457	Low	1	10.45
MB-5451	METABRIC	7.1302	High	0	15.825
MB-5454	METABRIC	6.69292	High	1	3.425
MB-5455	METABRIC	6.69533	High	1	1.125
MB-5457	METABRIC	6.9226	High	1	3.89444
MB-5459	METABRIC	6.326	Low	1	7.18611
MB-5468	METABRIC	6.87695	High	0	8.28056
MB-5472	METABRIC	6.97392	High	1	1.29722
MB-5473	METABRIC	6.67187	High	0	10.4917
MB-5474	METABRIC	6.71748	High	0	18.8917
MB-5475	METABRIC	6.51973	Low	0	0.211111
MB-5477	METABRIC	6.72998	High	0	9.20556
MB-5478	METABRIC	6.88541	High	1	0.916667
MB-5481	METABRIC	6.91843	High	1	2.03056
MB-5482	METABRIC	6.69696	High	1	0.994444
MB-5483	METABRIC	6.89531	High	1	1.83333
MB-5484	METABRIC	6.84597	High	0	19.875
MB-5485	METABRIC	6.76879	High	1	1.72222
MB-5486	METABRIC	7.07291	High	1	9.76667
MB-5489	METABRIC	6.55353	Low	1	11.8333
MB-5490	METABRIC	6.83172	High	1	0.677778
MB-5491	METABRIC	7.10169	High	1	1.29722
MB-5493	METABRIC	7.37615	High	1	1.73611
MB-5495	METABRIC	6.43035	Low	0	19.0667
MB-5497	METABRIC	6.43801	Low	1	2.26389
MB-5498	METABRIC	6.55683	Low	0	18.7639
MB-5499	METABRIC	6.16346	Low	0	10.3111
MB-5502	METABRIC	7.0389	High	0	15.8111
MB-5505	METABRIC	6.91052	High	1	2.84444
MB-5510	METABRIC	6.53406	Low	1	8.59167
MB-5511	METABRIC	6.65603	High	0	13.2472
MB-5514	METABRIC	6.61055	High	0	15.2417
MB-5518	METABRIC	7.23699	High	1	1.88611
MB-5519	METABRIC	7.04701	High	0	14.1028
MB-5520	METABRIC	6.43054	Low	1	0.0694444
MB-5521	METABRIC	6.71872	High	0	10.4
MB-5525	METABRIC	6.66301	High	0	0.166667
MB-5526	METABRIC	6.9862	High	0	12.5889
MB-5529	METABRIC	6.78165	High	1	0.891667
MB-5531	METABRIC	6.5749	Low	0	15.3306
MB-5532	METABRIC	7.0341	High	1	5.58889
MB-5534	METABRIC	6.56899	Low	1	3.59722
MB-5535	METABRIC	6.75598	High	1	7.03611
MB-5540	METABRIC	6.61463	High	1	1.77222
MB-5541	METABRIC	5.95191	Low	1	4.89722
MB-5548	METABRIC	7.29881	High	0	2.11111
MB-5549	METABRIC	6.57965	Low	1	5.73611
MB-5550	METABRIC	6.28068	Low	0	14.275
MB-5551	METABRIC	7.38762	High	0	15.1861
MB-5554	METABRIC	6.68852	High	0	19.1528
MB-5556	METABRIC	6.73273	High	0	18.7833
MB-5560	METABRIC	6.91317	High	0	15.55
MB-5562	METABRIC	6.93906	High	1	3.48611
MB-5565	METABRIC	7.07188	High	0	16.175
MB-5567	METABRIC	6.41161	Low	0	14.8806
MB-5571	METABRIC	6.36177	Low	1	5.63611
MB-5575	METABRIC	6.82234	High	0	9.80556
MB-5576	METABRIC	6.65659	High	0	16.1667
MB-5579	METABRIC	6.6345	High	1	6.74722
MB-5580	METABRIC	5.89775	Low	0	5.96944
MB-5582	METABRIC	6.44474	Low	0	18.5278
MB-5583	METABRIC	6.98488	High	0	9.28056
MB-5584	METABRIC	6.74561	High	0	7.59167
MB-5589	METABRIC	7.23836	High	0	15.4278
MB-5590	METABRIC	6.45672	Low	0	1.48611
MB-5591	METABRIC	6.85868	High	1	1.94444
MB-5596	METABRIC	6.3769	Low	1	10.4444
MB-5597	METABRIC	6.63733	High	0	2.72778
MB-5599	METABRIC	6.09945	Low	0	18.7389
MB-5601	METABRIC	6.50396	Low	0	17.9
MB-5602	METABRIC	6.48168	Low	0	18.7028
MB-5603	METABRIC	6.62683	High	0	14.3028
MB-5604	METABRIC	6.65106	High	0	12.1361
MB-5613	METABRIC	6.88041	High	0	17.6972
MB-5616	METABRIC	6.59778	High	0	15.0528
MB-5617	METABRIC	6.62684	High	0	10.6833
MB-5622	METABRIC	6.90506	High	0	15.2444
MB-5623	METABRIC	6.83883	High	0	11.4833
MB-5625	METABRIC	6.06522	Low	1	2.55
MB-5626	METABRIC	7.00605	High	0	6.91389
MB-5629	METABRIC	6.93424	High	0	8.65
MB-5632	METABRIC	7.13134	High	1	1.66389
MB-5634	METABRIC	6.88558	High	1	4.62778
MB-5635	METABRIC	6.71833	High	1	0.838889
MB-5638	METABRIC	6.7838	High	0	16.3083
MB-5642	METABRIC	7.20598	High	0	13.0667
MB-5645	METABRIC	6.76653	High	0	1.85278
MB-5646	METABRIC	7.1499	High	0	13.925
MB-5647	METABRIC	6.46161	Low	0	2.56667
MB-5651	METABRIC	6.71521	High	1	1.15
MB-5653	METABRIC	6.69254	High	0	16.2167
MB-5654	METABRIC	6.88462	High	0	14.4194
MB-0000	METABRIC	6.02193	Low	0	11.7083
MB-0005	METABRIC	6.69304	High	1	12.775
MB-0006	METABRIC	6.11071	Low	0	13.7444
MB-0014	METABRIC	6.15845	Low	0	13.6944
MB-0020	METABRIC	6.85265	High	1	0.991667
MB-0022	METABRIC	6.38571	Low	0	8.29444
MB-0028	METABRIC	6.34575	Low	0	3.04722
MB-0039	METABRIC	6.91058	High	0	13.6278
MB-0045	METABRIC	6.26637	Low	1	8.95
MB-0046	METABRIC	7.31536	High	1	1.12778
MB-0048	METABRIC	5.97816	Low	0	8.65278
MB-0053	METABRIC	6.35805	Low	0	13.4222
MB-0054	METABRIC	6.24088	Low	1	10.1194
MB-0056	METABRIC	6.29128	Low	0	5.23889
MB-0062	METABRIC	6.75157	High	0	12.8306
MB-0064	METABRIC	6.25575	Low	0	9.07778
MB-0068	METABRIC	5.99824	Low	0	8.59444
MB-0071	METABRIC	6.44308	Low	0	10.9167
MB-0079	METABRIC	6.34278	Low	1	2.21944
MB-0081	METABRIC	6.40396	Low	0	5.79167
MB-0083	METABRIC	6.46002	Low	1	7.17222
MB-0093	METABRIC	6.69811	High	0	12.7667
MB-0095	METABRIC	6.82906	High	0	4.14722
MB-0097	METABRIC	7.33257	High	0	8.225
MB-0099	METABRIC	6.15379	Low	1	6.79167
MB-0100	METABRIC	6.90437	High	1	0.661111
MB-0107	METABRIC	7.16029	High	0	13.1694
MB-0108	METABRIC	6.49667	Low	1	1.91667
MB-0109	METABRIC	6.33556	Low	0	9.36667
MB-0111	METABRIC	6.63172	High	0	10.5917
MB-0113	METABRIC	6.90901	High	0	3.59722
MB-0114	METABRIC	7.57567	High	0	1.11667
MB-0116	METABRIC	6.44211	Low	0	10.1889
MB-0124	METABRIC	7.00397	High	0	9.85
MB-0125	METABRIC	6.82528	High	0	0.105556
MB-0127	METABRIC	7.22604	High	0	11.0056
MB-0128	METABRIC	7.04892	High	0	11.4833
MB-0129	METABRIC	6.8098	High	0	3.21389
MB-0130	METABRIC	7.03755	High	0	12.7972
MB-0134	METABRIC	6.7446	High	1	0.988889
MB-0147	METABRIC	7.51701	High	1	4.27222
MB-0149	METABRIC	7.58705	High	0	4.30833
MB-0156	METABRIC	6.37092	Low	0	0.238889
MB-0159	METABRIC	6.77892	High	0	6.275
MB-0163	METABRIC	7.10191	High	0	8.175
MB-0168	METABRIC	6.50557	Low	0	10.2306
MB-0169	METABRIC	6.54674	Low	0	12.1194
MB-0170	METABRIC	6.19321	Low	0	7.78056
MB-0172	METABRIC	6.67413	High	0	11.5083
MB-0174	METABRIC	6.99324	High	0	6.56389
MB-0175	METABRIC	6.25519	Low	0	6.03056
MB-0177	METABRIC	6.41868	Low	0	3.8
MB-0178	METABRIC	7.89864	High	1	8.70556
MB-0179	METABRIC	6.59456	High	1	1.49444
MB-0188	METABRIC	6.73875	High	1	1.16667
MB-0191	METABRIC	7.1557	High	0	1.275
MB-0193	METABRIC	6.92858	High	0	1.58333
MB-0200	METABRIC	6.9836	High	1	10.9056
MB-0205	METABRIC	6.2976	Low	0	12.0389
MB-0210	METABRIC	6.5173	Low	0	12.0778
MB-0211	METABRIC	6.49797	Low	1	3.73333
MB-0222	METABRIC	6.19559	Low	0	17.725
MB-0226	METABRIC	6.57503	Low	0	4.80278
MB-0227	METABRIC	6.90478	High	0	9.32222
MB-0228	METABRIC	6.36055	Low	1	0.902778
MB-0230	METABRIC	6.71037	High	0	16.6944
MB-0231	METABRIC	6.90437	High	0	1.63333
MB-0233	METABRIC	6.38195	Low	0	6.03611
MB-0234	METABRIC	6.68013	High	0	7.85278
MB-0235	METABRIC	7.0965	High	1	10.8
MB-0241	METABRIC	6.38972	Low	1	6.09444
MB-0242	METABRIC	6.75008	High	0	16.5917
MB-0244	METABRIC	6.403	Low	0	12.4778
MB-0245	METABRIC	6.341	Low	0	13.725
MB-0253	METABRIC	6.83704	High	0	12.6917
MB-0256	METABRIC	6.66199	High	1	13.2306
MB-0259	METABRIC	6.67872	High	1	0.988889
MB-0260	METABRIC	6.1634	Low	0	14.1528
MB-0262	METABRIC	6.19827	Low	0	15.1889
MB-0263	METABRIC	6.19772	Low	0	14.6694
MB-0264	METABRIC	5.80246	Low	1	3.59167
MB-0265	METABRIC	6.77072	High	0	15.7611
MB-0266	METABRIC	6.52064	Low	0	7.55556
MB-0268	METABRIC	7.1574	High	1	2.375
MB-0269	METABRIC	6.84349	High	0	1.85278
MB-0275	METABRIC	6.43321	Low	0	15.5083
MB-0278	METABRIC	7.02908	High	1	0.486111
MB-0279	METABRIC	6.43668	Low	0	16.0222
MB-0280	METABRIC	6.66702	High	1	14.4083
MB-0282	METABRIC	6.04968	Low	1	14.7972
MB-0284	METABRIC	6.30606	Low	0	0
MB-0288	METABRIC	6.04691	Low	1	5.31667
MB-0289	METABRIC	6.19772	Low	0	5.96667
MB-0290	METABRIC	6.71074	High	0	16.6278
MB-0293	METABRIC	6.3737	Low	0	5.36389
MB-0299	METABRIC	8.04108	High	0	15.6778
MB-0303	METABRIC	6.74716	High	0	5.01111
MB-0304	METABRIC	6.96648	High	1	9.29444
MB-0305	METABRIC	6.62371	High	1	5.29167
MB-0308	METABRIC	6.62405	High	0	15.2722
MB-0309	METABRIC	6.81354	High	0	3.52778
MB-0318	METABRIC	7.40128	High	0	14.0583
MB-0333	METABRIC	6.23948	Low	1	2.21389
MB-0339	METABRIC	6.74605	High	0	2.22778
MB-0340	METABRIC	6.63101	High	0	13.7278
MB-0342	METABRIC	6.16572	Low	1	10.4444
MB-0343	METABRIC	5.99465	Low	1	7.31389
MB-0350	METABRIC	7.20864	High	1	3.83889
MB-0351	METABRIC	7.01724	High	0	16.2778
MB-0353	METABRIC	6.31838	Low	0	3.48611
MB-0365	METABRIC	6.30371	Low	1	7.26944
MB-0367	METABRIC	6.36782	Low	0	11.8694
MB-0369	METABRIC	7.68901	High	1	11.8139
MB-0381	METABRIC	6.88269	High	0	10.85
MB-0388	METABRIC	6.04555	Low	0	8.13056
MB-0390	METABRIC	6.452	Low	1	3.88611
MB-0391	METABRIC	6.53298	Low	0	11.8722
MB-0393	METABRIC	6.0079	Low	1	0.730556
MB-0396	METABRIC	6.67553	High	0	5.05556
MB-0399	METABRIC	6.44564	Low	1	5.63889
MB-0402	METABRIC	5.68058	Low	0	8.31111
MB-0414	METABRIC	6.89234	High	0	6.38611
MB-0417	METABRIC	6.02215	Low	1	0.522222
MB-0418	METABRIC	6.75045	High	0	8.50556
MB-0421	METABRIC	6.42971	Low	0	7.75
MB-0435	METABRIC	6.76553	High	0	9.21111
MB-0436	METABRIC	6.3851	Low	0	6.29167
MB-0437	METABRIC	6.35565	Low	0	7.54722
MB-0442	METABRIC	5.73968	Low	1	8.62222
MB-0458	METABRIC	6.00659	Low	1	5.42222
MB-0459	METABRIC	6.41647	Low	0	2.96667
MB-0462	METABRIC	6.04102	Low	0	11.0639
MB-0464	METABRIC	6.51064	Low	1	1.62778
MB-0468	METABRIC	6.4102	Low	0	10.8
MB-0469	METABRIC	6.52695	Low	0	10.9389
MB-0470	METABRIC	7.18888	High	0	7.35278
MB-0472	METABRIC	6.54776	Low	0	2.28333
MB-0478	METABRIC	6.534	Low	0	11.025
MB-0479	METABRIC	6.69997	High	0	11.0639
MB-0484	METABRIC	6.67766	High	0	6.88611
MB-0487	METABRIC	5.9535	Low	0	7.24167
MB-0488	METABRIC	5.99528	Low	0	9.41111
MB-0489	METABRIC	6.37029	Low	0	7.54722
MB-0490	METABRIC	6.80222	High	0	8.49722
MB-0492	METABRIC	7.2013	High	0	6.76111
MB-0495	METABRIC	6.54269	Low	1	3.72222
MB-0499	METABRIC	6.59664	High	0	10.9917
MB-0502	METABRIC	5.98001	Low	0	6.84167
MB-0508	METABRIC	6.27205	Low	0	9.52778
MB-0509	METABRIC	6.18203	Low	0	9.60833
MB-0510	METABRIC	6.30634	Low	0	10.7
MB-0512	METABRIC	6.59801	High	0	10.1278
MB-0522	METABRIC	6.14306	Low	0	0.208333
MB-0526	METABRIC	6.48419	Low	0	11.6361
MB-0531	METABRIC	6.14967	Low	1	3.31944
MB-0534	METABRIC	6.10012	Low	0	10.3417
MB-0535	METABRIC	6.984	High	1	13.4917
MB-0537	METABRIC	6.06955	Low	0	9.46389
MB-0539	METABRIC	5.89475	Low	0	7.125
MB-0543	METABRIC	6.78679	High	0	12.8972
MB-0544	METABRIC	6.57706	Low	0	6.61111
MB-0551	METABRIC	6.44145	Low	1	4.33056
MB-0552	METABRIC	5.97159	Low	1	4.68889
MB-0553	METABRIC	7.21244	High	0	7.14444
MB-0554	METABRIC	6.31366	Low	0	9.26389
MB-0558	METABRIC	6.10876	Low	0	8.15278
MB-0570	METABRIC	6.73616	High	1	8.68889
MB-0577	METABRIC	6.06059	Low	0	5.45
MB-0578	METABRIC	6.03174	Low	1	9.175
MB-0582	METABRIC	6.62269	High	0	1.29444
MB-0586	METABRIC	6.33077	Low	0	6.43611
MB-0587	METABRIC	6.72342	High	0	7.60556
MB-0588	METABRIC	6.4597	Low	0	9.97778
MB-0592	METABRIC	6.7947	High	0	6.21389
MB-0611	METABRIC	6.72814	High	0	8.71111
MB-0615	METABRIC	6.6963	High	0	2.89722
MB-0617	METABRIC	5.26396	Low	0	7.74722
MB-0620	METABRIC	6.20312	Low	0	9.4
MB-0623	METABRIC	6.18655	Low	0	9.25556
MB-0626	METABRIC	7.31313	High	1	2.96111
MB-0627	METABRIC	6.33049	Low	0	0.0638889
MB-0634	METABRIC	6.08336	Low	0	1.48056
MB-0638	METABRIC	5.85339	Low	0	8.64722
MB-0639	METABRIC	6.73912	High	0	6.28333
MB-0640	METABRIC	6.51797	Low	0	5.11111
MB-0646	METABRIC	6.19852	Low	1	1.26389
MB-0652	METABRIC	6.71507	High	1	8.05278
MB-0655	METABRIC	6.28924	Low	0	9.25556
MB-0661	METABRIC	6.341	Low	1	1.34167
MB-0663	METABRIC	6.02661	Low	0	4.61389
MB-0872	METABRIC	6.49044	Low	0	12.6722
MB-0874	METABRIC	7.56999	High	1	1.16111
MB-0876	METABRIC	6.41523	Low	0	14.7028
MB-0877	METABRIC	7.14356	High	1	1.20278
MB-0897	METABRIC	6.73506	High	0	2.58056
MB-0901	METABRIC	7.38072	High	0	11.3472
MB-0907	METABRIC	6.20337	Low	0	9.99722
MB-2517	METABRIC	6.95175	High	0	22.3694
MB-2610	METABRIC	6.79883	High	0	23.3917
MB-2618	METABRIC	6.98761	High	1	3.93611
MB-2626	METABRIC	6.63449	High	1	13.9389
MB-2629	METABRIC	6.71798	High	0	23.2583
MB-2643	METABRIC	6.2504	Low	1	2.86944
MB-2645	METABRIC	6.87539	High	1	2.18889
MB-2712	METABRIC	6.81576	High	1	8.93333
MB-2718	METABRIC	6.40017	Low	0	23.1889
MB-2721	METABRIC	6.71256	High	0	20.9694
MB-2724	METABRIC	6.89196	High	1	8.67778
MB-2744	METABRIC	6.81241	High	1	4.53889
MB-2758	METABRIC	6.54571	Low	1	2.72778
MB-2764	METABRIC	6.39584	Low	1	18.2222
MB-2770	METABRIC	6.81954	High	0	22.8639
MB-2771	METABRIC	6.6331	High	1	3.41944
MB-2778	METABRIC	6.95698	High	1	10.0583
MB-2792	METABRIC	6.48164	Low	1	7.28333
MB-2815	METABRIC	7.35082	High	0	21.4639
MB-2820	METABRIC	7.06862	High	0	21.2194
MB-2821	METABRIC	6.56825	Low	0	11.3389
MB-2823	METABRIC	6.50261	Low	0	22.4917
MB-2833	METABRIC	7.15907	High	0	21.6472
MB-2846	METABRIC	6.34399	Low	1	6.33889
MB-2850	METABRIC	6.80523	High	1	0.702778
MB-2895	METABRIC	7.21754	High	1	15.5444
MB-2896	METABRIC	6.21371	Low	0	19.7806
MB-2900	METABRIC	6.75558	High	1	1.60278
MB-2901	METABRIC	7.0625	High	1	5.3
MB-2904	METABRIC	6.64436	High	1	8.66944
MB-2919	METABRIC	6.61711	High	0	20.0028
MB-2923	METABRIC	7.11686	High	1	0.961111
MB-2927	METABRIC	7.27607	High	1	5.98611
MB-2929	METABRIC	6.9333	High	0	21.9056
MB-2931	METABRIC	6.81693	High	1	1.14167
MB-2932	METABRIC	6.71578	High	0	9.03611
MB-2939	METABRIC	6.42152	Low	0	8.43889
MB-2944	METABRIC	6.76701	High	1	2.2
MB-2952	METABRIC	7.07882	High	0	15.7583
MB-2990	METABRIC	7.29741	High	0	21.6667
MB-2993	METABRIC	6.57503	Low	0	15.5861
MB-3001	METABRIC	6.79807	High	0	21.9361
MB-3031	METABRIC	6.90091	High	1	2.89444
MB-3050	METABRIC	7.04037	High	0	21.2583
MB-3062	METABRIC	6.87347	High	0	12.1972
MB-3088	METABRIC	7.03227	High	0	21.375
MB-3092	METABRIC	6.95658	High	0	12.6944
MB-3153	METABRIC	8.03117	High	0	18.9944
MB-3181	METABRIC	6.55012	Low	1	4.07778
MB-3211	METABRIC	8.13104	High	0	12.125
MB-3218	METABRIC	6.78717	High	0	20.7306
MB-3252	METABRIC	6.79284	High	0	8.30833
MB-3253	METABRIC	6.66382	High	1	2.97222
MB-3266	METABRIC	6.51096	Low	1	2.71111
MB-3295	METABRIC	6.61955	High	0	13.2111
MB-3297	METABRIC	6.73837	High	0	19.6722
MB-3301	METABRIC	6.84502	High	0	20.7306
MB-3344	METABRIC	7.03188	High	1	19.1056
MB-3363	METABRIC	6.76627	High	1	0.425
MB-3381	METABRIC	6.77033	High	0	19.7194
MB-3383	METABRIC	6.67553	High	1	1.58056
MB-3396	METABRIC	7.39411	High	0	18.8944
MB-3402	METABRIC	6.98962	High	1	3.21389
MB-3417	METABRIC	6.33287	Low	0	8.62222
MB-3435	METABRIC	7.46223	High	1	1.075
MB-3436	METABRIC	6.89976	High	1	2.38889
MB-3462	METABRIC	6.45072	Low	1	14.55
MB-3466	METABRIC	6.94387	High	0	19.5111
MB-3500	METABRIC	7.23367	High	0	19.9417
MB-3510	METABRIC	6.9816	High	0	4.96667
MB-3526	METABRIC	7.59239	High	1	5.44167
MB-3528	METABRIC	6.78192	High	0	9.47222
MB-3530	METABRIC	7.13805	High	0	9.41389
MB-3536	METABRIC	7.00397	High	1	6.16944
MB-3547	METABRIC	6.72705	High	0	2.75
MB-3576	METABRIC	7.21835	High	1	0.844444
MB-3582	METABRIC	6.16367	Low	0	19.1139
MB-3614	METABRIC	6.69558	High	0	19.6167
MB-3748	METABRIC	6.71798	High	0	19
MB-3754	METABRIC	6.60944	High	1	3.63056
MB-3797	METABRIC	6.85039	High	0	19.0278
MB-3978	METABRIC	6.8374	High	1	4.87222
MB-4001	METABRIC	7.41571	High	1	2.425
MB-4005	METABRIC	6.82145	High	0	15.6972
MB-4008	METABRIC	6.34667	Low	1	1.23333
MB-4010	METABRIC	6.71331	High	0	0.975
MB-4012	METABRIC	8.52189	High	0	23.1139
MB-4015	METABRIC	6.72851	High	1	0.780556
MB-4024	METABRIC	6.47355	Low	0	10.3417
MB-4033	METABRIC	7.06085	High	1	1.08056
MB-4046	METABRIC	8.22955	High	0	24.8361
MB-4059	METABRIC	7.16537	High	1	9.23333
MB-4079	METABRIC	7.91034	High	0	29.25
MB-4091	METABRIC	7.61401	High	0	23.4472
MB-4098	METABRIC	7.71701	High	0	14.6972
MB-4119	METABRIC	7.38389	High	1	4.06944
MB-4126	METABRIC	6.69486	High	0	14.5667
MB-4139	METABRIC	7.15864	High	0	13.7833
MB-4141	METABRIC	7.85831	High	1	1.08333
MB-4145	METABRIC	6.84158	High	1	15.4333
MB-4189	METABRIC	8.22535	High	1	8.82778
MB-4212	METABRIC	6.92978	High	0	27.5306
MB-4213	METABRIC	6.48713	Low	1	4.83056
MB-4222	METABRIC	8.27268	High	1	4.27222
MB-4224	METABRIC	7.54649	High	1	4.91389
MB-4234	METABRIC	7.32154	High	0	21.1278
MB-4235	METABRIC	6.96925	High	1	24.5639
MB-4236	METABRIC	7.88597	High	0	16.975
MB-4250	METABRIC	6.705	High	1	1.83333
MB-4254	METABRIC	7.19487	High	0	14.8667
MB-4264	METABRIC	7.63514	High	0	13.6
MB-4270	METABRIC	7.21201	High	1	7.75
MB-4274	METABRIC	7.31796	High	1	3.98333
MB-4278	METABRIC	7.69195	High	0	20.35
MB-4281	METABRIC	7.45216	High	0	21.6694
MB-4282	METABRIC	6.32692	Low	0	2.84167
MB-4283	METABRIC	7.52264	High	0	14.5694
MB-4292	METABRIC	8.21873	High	0	27.9667
MB-4298	METABRIC	7.29613	High	1	2.71111
MB-4300	METABRIC	7.95592	High	0	15.7528
MB-4303	METABRIC	7.98857	High	0	7.41944
MB-4306	METABRIC	7.06535	High	0	19.5583
MB-4310	METABRIC	7.52825	High	0	22.1306
MB-4313	METABRIC	8.44872	High	1	25.0583
MB-4317	METABRIC	7.62543	High	0	14.825
MB-4318	METABRIC	7.05751	High	0	1.42778
MB-4322	METABRIC	7.17539	High	0	16.3722
MB-4323	METABRIC	8.14206	High	1	2.23056
MB-4324	METABRIC	8.00458	High	1	5.63889
MB-4328	METABRIC	6.96768	High	0	16.6056
MB-4329	METABRIC	6.50962	Low	1	14.0222
MB-4331	METABRIC	6.91993	High	0	19.6306
MB-4332	METABRIC	8.39281	High	0	25.6611
MB-4333	METABRIC	7.43431	High	0	17.3306
MB-4339	METABRIC	8.52329	High	1	0.783333
MB-4341	METABRIC	8.25354	High	1	2.21944
MB-4342	METABRIC	6.32307	Low	1	12.4833
MB-4343	METABRIC	7.76045	High	0	16.55
MB-4348	METABRIC	7.68059	High	1	3.79167
MB-4350	METABRIC	8.84711	High	1	1.51111
MB-4351	METABRIC	8.17774	High	1	3.05556
MB-4353	METABRIC	8.52535	High	1	5.4
MB-4354	METABRIC	8.15657	High	1	0.75
MB-4360	METABRIC	7.71503	High	1	0.938889
MB-4362	METABRIC	7.44666	High	1	6.88333
MB-4368	METABRIC	8.17774	High	1	9.93056
MB-4374	METABRIC	7.37941	High	0	3.54722
MB-4375	METABRIC	7.75543	High	0	24.2639
MB-4381	METABRIC	8.41918	High	1	3.37222
MB-4390	METABRIC	7.40308	High	0	13.6944
MB-4395	METABRIC	8.18298	High	1	0.794444
MB-4407	METABRIC	8.08048	High	1	4.1
MB-4416	METABRIC	7.42109	High	1	16.2389
MB-4417	METABRIC	7.73293	High	1	0.702778
MB-4418	METABRIC	7.98141	High	0	25.6361
MB-4426	METABRIC	8.81391	High	0	14.2417
MB-4434	METABRIC	7.54271	High	1	12.0722
MB-4442	METABRIC	8.07709	High	0	24.7389
MB-4484	METABRIC	6.4927	Low	1	2.875
MB-4529	METABRIC	6.65768	High	0	10.5389
MB-4548	METABRIC	8.04836	High	0	26.9028
MB-4557	METABRIC	8.05341	High	1	17.2139
MB-4564	METABRIC	6.82374	High	0	17.5361
MB-4578	METABRIC	7.19572	High	0	16.4444
MB-4591	METABRIC	7.10398	High	0	3.43056
MB-4593	METABRIC	7.61787	High	0	11.6861
MB-4598	METABRIC	7.27916	High	1	5.28056
MB-4601	METABRIC	7.2587	High	1	3.77222
MB-4602	METABRIC	6.88075	High	1	4.56111
MB-4603	METABRIC	7.75199	High	0	19.9361
MB-4607	METABRIC	7.84217	High	0	10.1444
MB-4621	METABRIC	7.52074	High	1	5.77778
MB-4626	METABRIC	8.15306	High	1	8.03333
MB-4630	METABRIC	8.26344	High	1	2.825
MB-4639	METABRIC	7.45355	High	1	9.71389
MB-4643	METABRIC	7.32859	High	1	2.08889
MB-4653	METABRIC	7.15318	High	1	1.68889
MB-4654	METABRIC	7.32154	High	0	5.35833
MB-4660	METABRIC	7.76951	High	1	1.64444
MB-4663	METABRIC	7.90451	High	0	19.9444
MB-4669	METABRIC	7.34903	High	0	9.95556
MB-4673	METABRIC	7.21919	High	1	4.51111
MB-4675	METABRIC	7.05626	High	0	21.9194
MB-4679	METABRIC	7.11812	High	0	24.3889
MB-4681	METABRIC	6.73143	High	1	11.8361
MB-4692	METABRIC	8.22715	High	0	8.93889
MB-4695	METABRIC	6.44436	Low	0	1.775
MB-4696	METABRIC	6.8573	High	0	21.2722
MB-4697	METABRIC	6.9836	High	0	9.83333
MB-4705	METABRIC	6.81954	High	1	8.66944
MB-4707	METABRIC	7.18127	High	0	18.4333
MB-4711	METABRIC	7.14984	High	1	1.14444
MB-4714	METABRIC	7.6796	High	0	6.97222
MB-4722	METABRIC	7.30744	High	0	7.175
MB-4725	METABRIC	6.82182	High	1	6.16944
MB-4731	METABRIC	6.96729	High	1	2.81111
MB-4738	METABRIC	6.30137	Low	0	14.6722
MB-4742	METABRIC	6.99403	High	1	4.47778
MB-4744	METABRIC	7.28395	High	1	6.35833
MB-4746	METABRIC	6.17257	Low	0	20.3694
MB-4750	METABRIC	7.06168	High	1	3.08889
MB-4760	METABRIC	6.44852	Low	1	8.19722
MB-4769	METABRIC	7.45673	High	1	0.638889
MB-4782	METABRIC	6.10455	Low	0	20.9222
MB-4792	METABRIC	6.4121	Low	1	2.96389
MB-4793	METABRIC	7.92156	High	0	6.94722
MB-4794	METABRIC	6.32988	Low	0	3.79167
MB-4798	METABRIC	7.62883	High	0	21.4306
MB-4802	METABRIC	7.43712	High	1	2.03056
MB-4820	METABRIC	6.22021	Low	1	4.21944
MB-4823	METABRIC	6.38385	Low	0	23.525
MB-4828	METABRIC	6.09363	Low	1	1.86111
MB-4829	METABRIC	6.05269	Low	0	14.6889
MB-4836	METABRIC	6.82069	High	1	1.19444
MB-4838	METABRIC	7.23795	High	0	16.7306
MB-4839	METABRIC	6.44436	Low	1	11.075
MB-4843	METABRIC	6.70246	High	0	22.0944
MB-4845	METABRIC	6.27803	Low	1	0.352778
MB-4846	METABRIC	6.57401	Low	1	2.18056
MB-4853	METABRIC	6.9653	High	1	2.59722
MB-4859	METABRIC	6.40896	Low	0	13.15
MB-4860	METABRIC	6.02306	Low	1	3.13056
MB-4865	METABRIC	6.57503	Low	0	19.1583
MB-4870	METABRIC	5.881	Low	1	19.0194
MB-4873	METABRIC	6.46002	Low	1	7.46944
MB-4876	METABRIC	6.05245	Low	1	10.4611
MB-4879	METABRIC	6.60111	High	0	6.66389
MB-4880	METABRIC	7.4999	High	1	7.2
MB-4881	METABRIC	6.67484	High	0	22.85
MB-4882	METABRIC	6.38726	Low	0	22.175
MB-4883	METABRIC	6.00681	Low	0	22.4083
MB-4893	METABRIC	6.47228	Low	0	14.725
MB-4896	METABRIC	6.08696	Low	1	1.4
MB-4897	METABRIC	6.39337	Low	0	16.4528
MB-4904	METABRIC	6.56285	Low	0	10.7694
MB-4925	METABRIC	6.28205	Low	0	8.56389
MB-4928	METABRIC	6.67519	High	0	18.3361
MB-4931	METABRIC	6.88037	High	1	1.48056
MB-4942	METABRIC	6.2976	Low	0	10.3444
MB-4949	METABRIC	6.73034	High	0	18.0806
MB-4957	METABRIC	6.80074	High	1	7.6
MB-4974	METABRIC	7.01724	High	0	14.675
MB-4976	METABRIC	7.04486	High	0	18.675
MB-4978	METABRIC	6.44693	Low	0	16.5361
MB-4987	METABRIC	6.62337	High	0	18.4806
MB-4996	METABRIC	6.53968	Low	0	8.31389
MB-5008	METABRIC	6.64892	High	0	18.6083
MB-5039	METABRIC	6.88149	High	1	3.425
MB-5054	METABRIC	6.45298	Low	0	15.6417
MB-5057	METABRIC	6.16236	Low	1	0.330556
MB-5063	METABRIC	6.83248	High	0	17.9306
MB-5073	METABRIC	6.02772	Low	0	16.1806
MB-5079	METABRIC	6.5612	Low	0	16.6611
MB-5081	METABRIC	6.29673	Low	1	3.79444
MB-5086	METABRIC	7.16411	High	1	3.825
MB-5092	METABRIC	6.87652	High	0	14.5472
MB-5098	METABRIC	6.73394	High	1	6.69444
MB-5102	METABRIC	7.18337	High	1	1.53889
MB-5105	METABRIC	6.2281	Low	1	8.92778
MB-5110	METABRIC	6.84617	High	1	1.05
MB-5113	METABRIC	6.81652	High	0	14.6361
MB-5122	METABRIC	6.58489	High	0	10.475
MB-5127	METABRIC	6.21776	Low	0	15.9556
MB-5130	METABRIC	6.20312	Low		21.25
MB-5134	METABRIC	6.72558	High	0	16.3778
MB-5135	METABRIC	6.46259	Low	1	2.33611
MB-5148	METABRIC	6.23167	Low	0	20.4361
MB-5150	METABRIC	6.75157	High	1	0.758333
MB-5154	METABRIC	6.6147	High	0	14.2361
MB-5155	METABRIC	6.74901	High	0	21.6611
MB-5162	METABRIC	6.67022	High	0	13.6944
MB-5164	METABRIC	6.6891	High	0	6.70833
MB-5167	METABRIC	7.33966	High	0	17.3667
MB-5171	METABRIC	6.25856	Low	1	10.6417
MB-5173	METABRIC	6.37826	Low	1	1.65
MB-5174	METABRIC	8.28858	High	0	12.6
MB-5175	METABRIC	6.17257	Low	0	16.225
MB-5177	METABRIC	6.82721	High	0	5.43611
MB-5178	METABRIC	6.77816	High	0	15.3611
MB-5186	METABRIC	6.92898	High	0	16.9389
MB-5190	METABRIC	7.01282	High	0	20.2139
MB-5191	METABRIC	6.66738	High	0	11.8472
MB-5199	METABRIC	7.09484	High	0	17.0333
MB-5204	METABRIC	6.75707	High	1	13.3472
MB-5208	METABRIC	6.47486	Low	0	12.6583
MB-5214	METABRIC	6.4504	Low	1	3.16667
MB-5225	METABRIC	6.82906	High	1	1.50556
MB-5231	METABRIC	7.30044	High	1	1.17778
MB-5235	METABRIC	7.25436	High	1	17.0167
MB-5239	METABRIC	6.54002	Low	1	13.8194
MB-5251	METABRIC	6.67413	High	1	7.22778
MB-5255	METABRIC	6.57843	Low	0	4.46389
MB-5271	METABRIC	6.90247	High	0	13.9583
MB-5275	METABRIC	7.37629	High	1	5.86944
MB-5277	METABRIC	6.60389	High	1	12.7694
MB-5278	METABRIC	6.26919	Low	1	7.19167
MB-5280	METABRIC	7.23537	High	1	4.78889
MB-5295	METABRIC	8.03059	High	0	6.30833
MB-5298	METABRIC	6.59767	High	1	1.86111
MB-5308	METABRIC	6.01071	Low	1	6.57778
MB-5313	METABRIC	6.88963	High	1	3.18056
MB-5317	METABRIC	6.19559	Low	1	4.13611
MB-5326	METABRIC	6.04805	Low	0	8.01667
MB-5332	METABRIC	7.21714	High	1	5.89444
MB-5334	METABRIC	7.09032	High	0	7.11667
MB-5335	METABRIC	7.22901	High	1	0.905556
MB-5339	METABRIC	6.34575	Low	0	16.3222
MB-5345	METABRIC	6.44917	Low	1	18.0028
MB-5346	METABRIC	7.00478	High	0	16.1917
MB-5364	METABRIC	6.34191	Low	1	10.4806
MB-5368	METABRIC	6.68475	High	0	8.34444
MB-5373	METABRIC	6.29559	Low	0	0.211111
MB-5386	METABRIC	6.24734	Low	0	16.0167
MB-5394	METABRIC	7.14356	High	0	16.1333
MB-5399	METABRIC	6.65173	High	1	8.9
MB-5406	METABRIC	6.8974	High	1	7.96111
MB-5407	METABRIC	6.62405	High	1	1.30556
MB-5410	METABRIC	7.50911	High	0	16.8972
MB-5420	METABRIC	6.42024	Low	0	16.1583
MB-5425	METABRIC	6.49565	Low	1	2.42222
MB-5426	METABRIC	5.95787	Low	1	1.07778
MB-5428	METABRIC	6.22402	Low	0	12.5389
MB-5431	METABRIC	6.23332	Low	1	0.6
MB-5434	METABRIC	6.20445	Low	1	3.16944
MB-5435	METABRIC	6.51895	Low	0	8.66667
MB-5440	METABRIC	6.62199	High	0	16.3861
MB-5444	METABRIC	5.91548	Low	0	20.0361
MB-5447	METABRIC	6.0672	Low	1	12.4056
MB-5450	METABRIC	6.16393	Low	0	15.85
MB-5452	METABRIC	6.9748	High	0	1.34722
MB-5453	METABRIC	6.21207	Low	1	3.90833
MB-5458	METABRIC	6.47618	Low	0	15.2861
MB-5460	METABRIC	6.35992	Low	1	8.25278
MB-5463	METABRIC	7.60156	High	0	4.84444
MB-5464	METABRIC	6.57029	Low	0	9.71111
MB-5465	METABRIC	6.75415	High	1	1.28889
MB-5467	METABRIC	6.81391	High	1	1.43333
MB-5470	METABRIC	7.09608	High	1	2.55
MB-5471	METABRIC	6.5283	Low	0	15.4806
MB-5492	METABRIC	5.82555	Low	1	1.07778
MB-5513	METABRIC	6.65137	High	1	2.91389
MB-5527	METABRIC	6.1206	Low	0	15.0472
MB-5530	METABRIC	6.43258	Low	0	15.4944
MB-5533	METABRIC	6.30137	Low	0	13.1694
MB-5543	METABRIC	6.62475	High	0	2.86944
MB-5546	METABRIC	6.62371	High	1	8.53333
MB-5547	METABRIC	6.91645	High	0	8.21389
MB-5552	METABRIC	7.0854	High	1	1.96389
MB-5553	METABRIC	6.24872	Low	0	12.875
MB-5558	METABRIC	6.22893	Low	0	2.08611
MB-5559	METABRIC	6.21371	Low	1	0.977778
MB-5563	METABRIC	6.70898	High	0	9.80556
MB-5566	METABRIC	6.84848	High	1	1.70833
MB-5572	METABRIC	6.37123	Low	0	14.8861
MB-5577	METABRIC	6.35715	Low	1	3.76389
MB-5585	METABRIC	6.92703	High	1	4.15278
MB-5588	METABRIC	6.51595	Low	1	5.85278
MB-5592	METABRIC	7.42889	High	1	1.49444
MB-5593	METABRIC	6.7578	High	1	2.78333
MB-5605	METABRIC	6.90054	High	0	10.3083
MB-5614	METABRIC	6.65066	High	1	6.97778
MB-5620	METABRIC	6.27149	Low	1	3.16944
MB-5624	METABRIC	7.40896	High	0	11.3333
MB-5628	METABRIC	6.54035	Low	1	1.20556
MB-5633	METABRIC	6.33197	Low	1	2.47222
MB-5636	METABRIC	7.33121	High	1	6.20278
MB-5640	METABRIC	6.47746	Low	0	14.3583
MB-5641	METABRIC	6.53733	Low	0	15.1556
MB-5648	METABRIC	6.39864	Low	0	16.6639
MB-5652	METABRIC	6.22047	Low	0	8.72222
MB-5655	METABRIC	7.2931	High	0	15.9833
MB-5656	METABRIC	6.39834	Low	1	2.08056
MB-6001	METABRIC	6.8588	High	0	11.275
MB-6006	METABRIC	6.75045	High	0	5.29722
MB-6007	METABRIC	7.30044	High	0	5.87778
MB-6008	METABRIC	7.21499	High	1	2.48889
MB-6010	METABRIC	6.88269	High	0	18.1861
MB-6011	METABRIC	7.08133	High	1	17.5944
MB-6012	METABRIC	8.2157	High	0	12.0361
MB-6014	METABRIC	6.3163	Low	0	15.9944
MB-6016	METABRIC	6.86723	High	0	11.9611
MB-6017	METABRIC	6.98882	High	0	5.90833
MB-6018	METABRIC	7.00798	High	1	11.9306
MB-6019	METABRIC	7.65114	High	0	1.12778
MB-6020	METABRIC	6.10998	Low	0	4.02222
MB-6021	METABRIC	6.71835	High	0	25.1028
MB-6022	METABRIC	7.47774	High	1	0.694444
MB-6023	METABRIC	6.90323	High	0	19.4139
MB-6024	METABRIC	6.83553	High	1	21.0222
MB-6026	METABRIC	7.22432	High	0	4.14444
MB-6029	METABRIC	6.982	High	1	11.7806
MB-6030	METABRIC	6.52329	Low	1	5.48889
MB-6036	METABRIC	6.38603	Low	0	23.9944
MB-6039	METABRIC	6.65345	High	1	0.877778
MB-6042	METABRIC	7.17625	High	0	21.9528
MB-6044	METABRIC	7.67172	High	0	18.2583
MB-6047	METABRIC	6.50227	Low	1	1.09167
MB-6048	METABRIC	6.51931	Low	0	14.0167
MB-6049	METABRIC	6.5815	Low	0	22.0194
MB-6050	METABRIC	7.1227	High	0	16.0167
MB-6051	METABRIC	6.82108	High	1	15.4056
MB-6052	METABRIC	6.70609	High	0	21.2806
MB-6053	METABRIC	7.22002	High	0	20.9
MB-6055	METABRIC	6.15792	Low	0	16.7028
MB-6058	METABRIC	7.21919	High	1	1.54722
MB-6059	METABRIC	6.41118	Low	0	23.2056
MB-6060	METABRIC	6.63206	High	0	3.16944
MB-6062	METABRIC	7.27737	High	0	23.5306
MB-6063	METABRIC	7.77361	High	1	0.0305556
MB-6065	METABRIC	7.59475	High	0	15.7111
MB-6068	METABRIC	7.12922	High	0	15.2167
MB-6069	METABRIC	6.54133	Low	0	21.5111
MB-6071	METABRIC	7.06739	High	1	4.28333
MB-6075	METABRIC	7.15071	High	1	15.1944
MB-6077	METABRIC	7.2453	High	0	14.1889
MB-6079	METABRIC	5.79286	Low	1	14.5139
MB-6080	METABRIC	6.43892	Low	1	2.28611
MB-6082	METABRIC	6.71835	High	1	8.54167
MB-6083	METABRIC	7.31361	High	0	13.6694
MB-6085	METABRIC	6.33556	Low	0	1.99167
MB-6092	METABRIC	6.73394	High	0	0.191667
MB-6097	METABRIC	8.27568	High	0	13.3083
MB-6098	METABRIC	7.00122	High	1	0.0583333
MB-6100	METABRIC	7.34012	High	1	0.680556
MB-6101	METABRIC	6.81131	High	0	6.45833
MB-6103	METABRIC	6.42562	Low	0	19.95
MB-6105	METABRIC	6.81391	High	0	16.0167
MB-6107	METABRIC	7.40942	High	0	10.2778
MB-6108	METABRIC	6.62892	High	0	16.1639
MB-6113	METABRIC	6.59106	High	1	10.3306
MB-6114	METABRIC	7.54884	High	0	5.56944
MB-6116	METABRIC	6.69596	High	0	16.0944
MB-6118	METABRIC	7.12717	High	1	7.86111
MB-6122	METABRIC	6.85152	High	0	21.6833
MB-6124	METABRIC	6.59178	High	0	9.63611
MB-6125	METABRIC	6.41118	Low	0	12.825
MB-6131	METABRIC	7.72243	High	0	21.4722
MB-6133	METABRIC	6.84809	High	1	5.15
MB-6135	METABRIC	6.61922	High	1	1.08333
MB-6138	METABRIC	6.48292	Low	1	2.06111
MB-6141	METABRIC	6.99882	High	0	6.57222
MB-6143	METABRIC	6.32041	Low	0	21.3
MB-6144	METABRIC	6.46228	Low	0	21.2444
MB-6145	METABRIC	6.72814	High	1	1.75556
MB-6146	METABRIC	6.26387	Low	1	3.1
MB-6147	METABRIC	6.2789	Low	0	19.8389
MB-6149	METABRIC	6.92349	High	0	6.24444
MB-6150	METABRIC	6.38354	Low	1	6.06389
MB-6152	METABRIC	6.1681	Low	0	19.075
MB-6154	METABRIC	6.39834	Low	0	16.275
MB-6156	METABRIC	6.99243	High	1	2.42778
MB-6157	METABRIC	6.30898	Low	1	1.05833
MB-6160	METABRIC	5.97876	Low	0	20.6139
MB-6163	METABRIC	6.82259	High	1	4.07778
MB-6164	METABRIC	6.68405	High	0	17.1583
MB-6167	METABRIC	6.67413	High	0	10.2333
MB-6168	METABRIC	6.10581	Low	0	18.8083
MB-6169	METABRIC	6.47486	Low	0	7.06111
MB-6171	METABRIC	6.73542	High	0	18.3583
MB-6178	METABRIC	6.74569	High	1	1.48056
MB-6179	METABRIC	7.55072	High	1	1.89167
MB-6181	METABRIC	7.19872	High	0	4.57778
MB-6182	METABRIC	6.59005	High	0	17.4
MB-6183	METABRIC	6.65242	High	0	6.59444
MB-6184	METABRIC	7.18127	High	1	10.5694
MB-6185	METABRIC	6.29501	Low	0	16.4778
MB-6187	METABRIC	6.07879	Low	0	3.14722
MB-6188	METABRIC	7.31047	High	0	1.98056
MB-6189	METABRIC	6.65949	High	0	20.0167
MB-6190	METABRIC	6.13951	Low	0	2.05278
MB-6192	METABRIC	6.96609	High	0	3.55278
MB-6194	METABRIC	6.0534	Low	1	0
MB-6195	METABRIC	6.33197	Low	0	16.8528
MB-6200	METABRIC	6.18362	Low	1	1.54722
MB-6201	METABRIC	6.56384	Low	0	18.5583
MB-6204	METABRIC	6.64717	High	0	4.73056
MB-6207	METABRIC	6.85691	High	0	9.85833
MB-6208	METABRIC	7.10272	High	0	18.4333
MB-6211	METABRIC	6.78454	High	0	3.525
MB-6212	METABRIC	6.39123	Low	0	18.6861
MB-6213	METABRIC	6.94233	High	0	16.9611
MB-6214	METABRIC	6.50358	Low	0	14.5417
MB-6217	METABRIC	7.08007	High	0	17.6278
MB-6218	METABRIC	6.98922	High	1	8.54167
MB-6223	METABRIC	5.96388	Low	0	18.4944
MB-6224	METABRIC	6.42121	Low	1	2.23889
MB-6225	METABRIC	6.21179	Low	0	9.82222
MB-6226	METABRIC	6.93017	High	0	2.94722
MB-6228	METABRIC	6.34457	Low	0	16.675
MB-6229	METABRIC	6.69666	High	1	0.00833333
MB-6230	METABRIC	6.26947	Low	1	0
MB-6231	METABRIC	7.55917	High	0	6.04722
MB-6232	METABRIC	6.68119	High	0	7.08333
MB-6233	METABRIC	7.20691	High	0	16.7639
MB-6234	METABRIC	6.28493	Low	0	17.7806
MB-6237	METABRIC	7.31002	High	0	8.76667
MB-6238	METABRIC	5.96855	Low	1	14.4139
MB-6239	METABRIC	6.74167	High	0	16.6944
MB-6242	METABRIC	6.50591	Low	0	13.7861
MB-6245	METABRIC	8.09822	High	0	14.8028
MB-6246	METABRIC	7.4864	High	0	4.40833
MB-6248	METABRIC	6.32899	Low	0	15.2361
MB-6251	METABRIC	6.76701	High	1	1.03056
MB-6253	METABRIC	6.5686	Low	0	16.1972
MB-6254	METABRIC	6.12414	Low	1	5.075
MB-6256	METABRIC	6.33197	Low	0	10.6528
MB-6257	METABRIC	7.0592	High	0	7.58333
MB-6263	METABRIC	6.49434	Low	0	6.32222
MB-6271	METABRIC	7.11061	High	0	13.1444
MB-6272	METABRIC	6.71471	High	1	1.47778
MB-6273	METABRIC	7.25001	High	0	15.7861
MB-6280	METABRIC	6.70969	High	1	0.763889
MB-6281	METABRIC	6.78192	High	0	0.291667
MB-6283	METABRIC	6.46383	Low	0	7.7
MB-6284	METABRIC	6.28952	Low	0	7.36111
MB-6286	METABRIC	6.78945	High	0	4.12778
MB-6287	METABRIC	6.89389	High	1	1.15278
MB-6288	METABRIC	6.51463	Low	1	5.10833
MB-6297	METABRIC	7.241	High	0	14.2389
MB-6300	METABRIC	6.74901	High	0	5.31944
MB-6302	METABRIC	6.59286	High	0	10.4889
MB-6305	METABRIC	6.5069	Low	1	3.38611
MB-6306	METABRIC	6.32782	Low	0	5.38333
MB-6308	METABRIC	7.0895	High	0	12.6611
MB-6312	METABRIC	7.79316	High	0	13.5639
MB-6314	METABRIC	6.94819	High	1	3.05278
MB-6317	METABRIC	6.79321	High	0	2.43611
MB-6318	METABRIC	6.73542	High	0	9.10278
MB-6319	METABRIC	6.40237	Low	0	12.8917
MB-6322	METABRIC	6.66053	High	1	6.18889
MB-6327	METABRIC	6.56893	Low	1	1.3
MB-6328	METABRIC	6.6631	High	0	10.5556
MB-6329	METABRIC	7.13256	High	0	6.79167
MB-6330	METABRIC	6.92978	High	0	11.6944
MB-6334	METABRIC	7.9673	High	0	10.675
MB-6336	METABRIC	6.73215	High	1	1.01944
MB-6337	METABRIC	7.63324	High	0	9.23889
MB-6344	METABRIC	6.55785	Low	1	8.51111
MB-6346	METABRIC	6.81426	High	0	23.4583
MB-6358	METABRIC	7.30264	High	1	3.15556
MB-6359	METABRIC	6.27921	Low	1	5.96111
MB-6363	METABRIC	6.59628	High	1	0
MB-7000	METABRIC	6.80185	High	0	8.11667
MB-7001	METABRIC	6.58627	High	0	8.55833
MB-7002	METABRIC	5.98314	Low	0	4.82778
MB-7003	METABRIC	6.13016	Low	0	7.60278
MB-7004	METABRIC	6.91567	High	0	4.20556
MB-7005	METABRIC	6.67872	High	0	3.77778
MB-7006	METABRIC	6.56384	Low	0	9.16111
MB-7007	METABRIC	6.2431	Low	0	4.88333
MB-7008	METABRIC	6.16651	Low	0	4.24167
MB-7009	METABRIC	7.27345	High	1	1.59167
MB-7010	METABRIC	6.45168	Low	0	6.16944
MB-7011	METABRIC	6.49044	Low	0	5.83889
MB-7012	METABRIC	7.29826	High	1	1.05278
MB-7013	METABRIC	7.49479	High	0	3.86944
MB-7014	METABRIC	6.16967	Low	0	5.725
MB-7015	METABRIC	7.25525	High	0	6.51389
MB-7017	METABRIC	7.00558	High	0	11.2778
MB-7018	METABRIC	6.60077	High	1	7.14167
MB-7019	METABRIC	6.19613	Low	0	6.72778
MB-7020	METABRIC	6.66344	High	1	3.26667
MB-7022	METABRIC	7.09442	High	0	7.125
MB-7023	METABRIC	6.85075	High	1	0.538889
MB-7024	METABRIC	6.82943	High	0	5.85556
MB-7025	METABRIC	6.61887	High	0	6.68611
MB-7026	METABRIC	7.05263	High	0	9.30833
MB-7027	METABRIC	6.91878	High	1	2.51944
MB-7028	METABRIC	7.04406	High	0	7.48333
MB-7029	METABRIC	6.64472	High	0	6.40556
MB-7030	METABRIC	6.84502	High	0	2.61111
MB-7031	METABRIC	7.34325	High	0	7.11389
MB-7032	METABRIC	6.59904	High	0	5.95556
MB-7034	METABRIC	6.4077	Low	0	6.25833
MB-7035	METABRIC	6.94073	High	1	1.26111
MB-7036	METABRIC	6.75522	High	0	10.0361
MB-7037	METABRIC	7.02537	High	0	7.2
MB-7038	METABRIC	7.09114	High	0	6.75278
MB-7039	METABRIC	7.13934	High	1	4.00278
MB-7040	METABRIC	6.62096	High	0	5.98611
MB-7041	METABRIC	6.65345	High	0	8.49722
MB-7042	METABRIC	6.73069	High	0	7.375
MB-7043	METABRIC	6.42437	Low	0	7.62778
MB-7044	METABRIC	6.68767	High	0	7.23611
MB-7045	METABRIC	6.48879	Low	1	7.78333
MB-7046	METABRIC	6.4546	Low	0	12.2
MB-7048	METABRIC	6.75008	High	0	7.37222
MB-7049	METABRIC	6.90091	High	0	8.50278
MB-7050	METABRIC	7.41437	High	1	4.52778
MB-7051	METABRIC	6.73616	High	1	6.11111
MB-7052	METABRIC	6.93017	High	0	8.84444
MB-7053	METABRIC	6.77632	High	0	10.1778
MB-7054	METABRIC	7.19743	High	1	1.91111
MB-7055	METABRIC	8.40727	High	1	0.236111
MB-7056	METABRIC	7.23327	High	0	9.75
MB-7057	METABRIC	6.8321	High	1	3.65278
MB-7058	METABRIC	7.09982	High	0	10.2083
MB-7059	METABRIC	7.51188	High	0	9.94444
MB-7060	METABRIC	7.61982	High	1	5.275
MB-7061	METABRIC	6.48069	Low	0	8.06389
MB-7062	METABRIC	6.80675	High	0	7.98889
MB-7063	METABRIC	6.58523	High	0	7.21667
MB-7065	METABRIC	7.02209	High	0	8.98889
MB-7066	METABRIC	6.97323	High	0	7.48056
MB-7067	METABRIC	6.44788	Low	0	8.75
MB-7068	METABRIC	6.42374	Low	0	8.20556
MB-7069	METABRIC	7.16578	High	0	9.55
MB-7070	METABRIC	6.71471	High	0	9.00556
MB-7071	METABRIC	6.81094	High	0	8.50556
MB-7072	METABRIC	6.61922	High	1	2.59722
MB-7073	METABRIC	7.01364	High	0	11.4944
MB-7074	METABRIC	6.34161	Low	0	9.01389
MB-7075	METABRIC	6.64858	High	0	9.30278
MB-7076	METABRIC	6.53099	Low	0	11.8889
MB-7077	METABRIC	6.34191	Low	0	8.43889
MB-7078	METABRIC	7.05013	High	1	0.333333
MB-7079	METABRIC	6.52525	Low	0	7.58889
MB-7080	METABRIC	7.12022	High	0	7.60278
MB-7081	METABRIC	6.44178	Low	0	11.6861
MB-7082	METABRIC	7.35932	High	0	8.18889
MB-7083	METABRIC	7.22091	High	0	8.78889
MB-7084	METABRIC	7.24143	High	0	9.71111
MB-7085	METABRIC	6.7479	High	1	7.38611
MB-7086	METABRIC	6.59733	High	0	10.2944
MB-7087	METABRIC	7.37941	High	0	0.422222
MB-7088	METABRIC	7.81936	High	0	10.2944
MB-7089	METABRIC	7.82506	High	0	9.90833
MB-7090	METABRIC	6.45618	Low	0	9.14722
MB-7091	METABRIC	6.7741	High	0	9.18889
MB-7092	METABRIC	6.92898	High	0	10.2
MB-7093	METABRIC	6.60007	High	1	6.50278
MB-7094	METABRIC	7.96564	High	0	9.44722
MB-7095	METABRIC	6.94311	High	0	9.63611
MB-7096	METABRIC	7.42657	High	0	10.3333
MB-7097	METABRIC	7.31361	High	1	3.51111
MB-7099	METABRIC	6.4386	Low	0	13.5972
MB-7100	METABRIC	7.6366	High	0	13.0278
MB-7101	METABRIC	6.83478	High	0	10.3556
MB-7102	METABRIC	6.80486	High	0	8.675
MB-7104	METABRIC	6.5925	High	0	10.2361
MB-7106	METABRIC	6.67979	High	1	3.125
MB-7107	METABRIC	7.22218	High	1	3.61944
MB-7109	METABRIC	6.44499	Low	0	9.79444
MB-7111	METABRIC	6.02483	Low	1	2.51389
MB-7112	METABRIC	6.57133	Low	1	3.17222
MB-7113	METABRIC	6.77147	High	0	11.3917
MB-7114	METABRIC	7.42338	High	0	10.2722
MB-7115	METABRIC	7.38791	High	0	11.8111
MB-7116	METABRIC	7.1557	High	1	2.10833
MB-7118	METABRIC	6.79657	High	0	11.7139
MB-7119	METABRIC	7.23537	High	0	10.6972
MB-7121	METABRIC	6.56792	Low	0	7.40278
MB-7122	METABRIC	6.39615	Low	0	2.49167
MB-7123	METABRIC	6.55751	Low	0	11.4722
MB-7124	METABRIC	6.52593	Low	0	11.6333
MB-7127	METABRIC	6.50997	Low	0	11.2778
MB-7128	METABRIC	6.53433	Low	0	5.02222
MB-7130	METABRIC	6.84656	High	1	8.58056
MB-7131	METABRIC	7.43665	High	0	11.2278
MB-7132	METABRIC	6.68049	High	0	10.9667
MB-7133	METABRIC	6.81131	High	1	1.9
MB-7135	METABRIC	7.69145	High	1	1.20556
MB-7137	METABRIC	6.62475	High	0	14.9833
MB-7138	METABRIC	6.81918	High	0	10.25
MB-7140	METABRIC	6.72996	High	1	4.48889
MB-7141	METABRIC	6.53497	Low	0	11.5472
MB-7142	METABRIC	6.83441	High	1	11.6361
MB-7143	METABRIC	6.74167	High	0	15.5306
MB-7144	METABRIC	7.14941	High	0	8.55278
MB-7145	METABRIC	6.8188	High	0	11.5278
MB-7147	METABRIC	6.78869	High	0	14.05
MB-7148	METABRIC	7.1996	High	1	0.6
MB-7149	METABRIC	6.8661	High	1	3.35278
MB-7150	METABRIC	7.16993	High	0	10.7472
MB-7151	METABRIC	7.50773	High	0	12.0361
MB-7152	METABRIC	7.21499	High	0	16.3167
MB-7153	METABRIC	7.86859	High	0	11.9
MB-7154	METABRIC	6.54876	Low	0	9.03889
MB-7155	METABRIC	7.56665	High	0	12.4806
MB-7157	METABRIC	7.27083	High	1	10.9667
MB-7158	METABRIC	6.23278	Low	1	2.68333
MB-7159	METABRIC	7.74694	High	1	0.827778
MB-7160	METABRIC	7.61307	High	0	12.3389
MB-7161	METABRIC	6.92309	High	0	10.1278
MB-7162	METABRIC	6.81169	High	0	11.6833
MB-7163	METABRIC	6.82606	High	1	4.3
MB-7164	METABRIC	6.90668	High	0	17.6167
MB-7165	METABRIC	6.91645	High	0	12.2639
MB-7167	METABRIC	7.30657	High	0	11.7528
MB-7168	METABRIC	6.51299	Low	0	12.5417
MB-7170	METABRIC	7.149	High	0	12.95
MB-7171	METABRIC	6.9341	High	0	13.3667
MB-7172	METABRIC	7.25048	High	1	11.1361
MB-7173	METABRIC	6.85652	High	0	5.29444
MB-7174	METABRIC	6.74497	High	0	11.7306
MB-7176	METABRIC	6.85458	High	0	16.2
MB-7181	METABRIC	7.09401	High	0	13.1278
MB-7182	METABRIC	6.92858	High	1	2.83056
MB-7185	METABRIC	7.3629	High	1	10.4194
MB-7186	METABRIC	6.58286	High	0	0.405556
MB-7187	METABRIC	7.64051	High	1	6.75
MB-7188	METABRIC	6.88654	High	0	15.6806
MB-7189	METABRIC	5.73275	Low	1	7.44722
MB-7193	METABRIC	6.56319	Low	0	7.28889
MB-7194	METABRIC	6.86881	High	1	2.425
MB-7195	METABRIC	7.28177	High	0	6.70278
MB-7196	METABRIC	6.59664	High	1	8.5
MB-7197	METABRIC	7.0522	High	0	15.6556
MB-7198	METABRIC	7.2574	High	1	1.23056
MB-7199	METABRIC	7.17625	High	0	6.33333
MB-7200	METABRIC	7.37362	High	0	8.13333
MB-7201	METABRIC	7.22943	High	0	13.6194
MB-7205	METABRIC	7.14017	High	0	13.8361
MB-7207	METABRIC	7.04078	High	1	1.24444
MB-7208	METABRIC	7.8029	High	1	0.986111
MB-7212	METABRIC	6.90592	High	0	4.375
MB-7215	METABRIC	6.43828	Low	0	17.4139
MB-7216	METABRIC	6.66631	High	0	17.2889
MB-7217	METABRIC	6.53533	Low	0	7.53333
MB-7218	METABRIC	6.81693	High	0	13.7861
MB-7219	METABRIC	6.7823	High	1	9.03056
MB-7220	METABRIC	6.60251	High	1	0.136111
MB-7225	METABRIC	7.19231	High	1	3.41667
MB-7226	METABRIC	6.6631	High	1	3.52222
MB-7227	METABRIC	6.79996	High	1	5.25833
MB-7228	METABRIC	6.0953	Low	0	19.9306
MB-7229	METABRIC	7.2479	High	0	9.3
MB-7230	METABRIC	7.04078	High	0	15.2167
MB-7231	METABRIC	6.57231	Low	0	16.5861
MB-7232	METABRIC	6.83893	High	0	14.8
MB-7233	METABRIC	6.78606	High	0	18.5028
MB-7234	METABRIC	6.72092	High	0	18.5167
MB-7235	METABRIC	7.0866	High	0	14.2333
MB-7236	METABRIC	6.88539	High	1	10.925
MB-7237	METABRIC	7.05878	High	1	1.78889
MB-7238	METABRIC	7.26043	High	1	0.855556
MB-7241	METABRIC	6.69304	High	0	14.2583
MB-7243	METABRIC	7.16785	High	0	12.4
MB-7244	METABRIC	7.07352	High	0	15.3472
MB-7249	METABRIC	7.09774	High	0	4.88889
MB-7250	METABRIC	6.83097	High	1	0.875
MB-7251	METABRIC	7.33923	High	1	1.64444
MB-7252	METABRIC	7.11311	High	1	2.73611
MB-7253	METABRIC	6.80866	High	1	4.80278
MB-7254	METABRIC	7.02168	High	0	16.0167
MB-7256	METABRIC	7.32108	High	1	2.33333
MB-7258	METABRIC	7.82403	High	1	0.833333
MB-7260	METABRIC	7.46953	High	0	2.59722
MB-7262	METABRIC	7.09774	High	0	8.66944
MB-7263	METABRIC	6.87652	High	1	8.24167
MB-7264	METABRIC	6.99559	High	1	1.86667
MB-7266	METABRIC	6.73069	High	1	2.57778
MB-7267	METABRIC	6.55819	Low	1	11.5333
MB-7268	METABRIC	7.2196	High	1	6.16111
MB-7269	METABRIC	7.01967	High	1	1.11389
MB-7270	METABRIC	6.37029	Low	0	14.5972
MB-7273	METABRIC	6.63725	High	0	17.35
MB-7275	METABRIC	6.85998	High	1	1.91111
MB-7276	METABRIC	7.14984	High	0	15.4444
MB-7277	METABRIC	6.90131	High	0	15.5861
MB-7278	METABRIC	7.02047	High	0	20.1083
MB-7279	METABRIC	8.06192	High	1	1.61111
MB-7280	METABRIC	6.45168	Low	0	16.2944
MB-7281	METABRIC	6.9884	High	1	2.07222
MB-7283	METABRIC	7.95915	High	1	1.08056
MB-7284	METABRIC	7.18423	High	1	12.4111
MB-7285	METABRIC	6.84579	High	1	9.08333
MB-7286	METABRIC	6.86881	High	0	13.2194
MB-7287	METABRIC	7.13976	High	1	5.34444
MB-7288	METABRIC	6.65311	High	1	0.788889
MB-7289	METABRIC	6.41334	Low	1	4.5
MB-7291	METABRIC	6.11961	Low	1	0.522222
MB-7292	METABRIC	6.73837	High	1	2.76667
MB-7293	METABRIC	6.64925	High	0	16.6028
MB-7294	METABRIC	6.26723	Low	1	6.89444
MB-7295	METABRIC	6.54977	Low	0	16.4056
MB-7296	METABRIC	7.00919	High	1	1.35833
MB-7297	METABRIC	5.65474	Low	1	10.2333
MB-7298	METABRIC	6.61256	High	0	7.18611
MB-7299	METABRIC	6.42374	Low	0	16.825
GSM1100037	KMplotter			0	6.17
GSM1100038	KMplotter			1	1.13
GSM1100039	KMplotter			0	4.29
GSM1100040	KMplotter			0	5.88
GSM1100041	KMplotter			0	2.63
GSM1100042	KMplotter			0	6.25
GSM1100043	KMplotter			1	2
GSM1100044	KMplotter			0	5.63
GSM1100045	KMplotter			0	4.04
GSM1100046	KMplotter			0	6
GSM1100047	KMplotter			0	5.79
GSM1100048	KMplotter			0	5.83
GSM1100049	KMplotter			0	5.75
GSM1100050	KMplotter			0	5.58
GSM1100051	KMplotter			0	6.33
GSM1100053	KMplotter			0	5
GSM1100054	KMplotter			0	5.25
GSM1100055	KMplotter			1	0.04
GSM1100056	KMplotter			1	0.92
GSM1100057	KMplotter			1	2.83
GSM1100058	KMplotter			1	1.25
GSM1100059	KMplotter			0	4.67
GSM1100060	KMplotter			0	5.67
GSM1100061	KMplotter			0	4.67
GSM1100062	KMplotter			0	5.17
[truncated: 5,249 more rows]

## Sheet: Figure 1H
SH3BP5L	DMFS_years	DMFS_status
Low	17.7068	0
Low	17.6877	0
Low	17.6877	0
Low	17.6767	0
Low	17.6548	0
Low	17.6301	0
Low	17.6274	0
Low	17.611	0
Low	17.611	0
Low	17.5096	0
Low	17.5014	0
Low	17.4986	0
Low	17.4411	0
Low	17.4247	0
Low	17.3836	0
Low	17.3671	0
Low	17.3644	0
Low	17.3616	0
Low	17.3151	0
Low	17.3123	0
Low	17.3096	0
Low	17.3014	0
Low	17.2877	0
Low	17.2877	0
Low	17.2795	0
Low	17.2767	0
Low	17.274	0
Low	17.2658	0
Low	17.2575	0
Low	17.2438	0
Low	17.2301	0
Low	17.2192	0
Low	17.2164	0
Low	17.211	0
Low	17.1973	0
Low	17.1918	0
Low	17.1726	0
Low	17.1397	0
Low	17.126	0
Low	17.1205	0
Low	17.0959	0
Low	17.0932	0
Low	17.0904	0
Low	17.0795	0
Low	17.0712	0
Low	17.0685	0
Low	17.0603	0
Low	17.0411	0
Low	17.0329	0
Low	17.0301	0
Low	17.0219	0
Low	17.0219	0
Low	17.0192	0
Low	17.0082	0
Low	17.0027	0
Low	16.989	0
Low	16.989	0
Low	16.9808	0
Low	16.9699	0
Low	16.9534	0
Low	16.9425	0
Low	16.9342	0
Low	16.9288	0
Low	16.9288	0
Low	16.9233	0
Low	16.9123	0
Low	16.9096	0
Low	16.9068	0
Low	16.9041	0
Low	16.9041	0
Low	16.8849	0
Low	16.8712	0
Low	16.8658	0
Low	16.8164	0
Low	16.8164	0
Low	16.8	0
Low	16.8	0
Low	16.7945	0
Low	16.7699	0
Low	16.7479	0
Low	16.7342	0
Low	16.7233	0
Low	16.7205	0
Low	16.7123	0
Low	16.7068	0
Low	16.6712	0
Low	16.6466	0
Low	16.6301	0
Low	16.6082	0
Low	16.5918	0
Low	16.589	0
Low	16.589	0
Low	16.5616	0
Low	16.5479	0
Low	16.537	0
Low	16.5315	0
Low	16.5014	0
Low	16.4986	0
Low	16.4959	0
Low	16.4959	0
Low	16.4795	0
Low	16.4712	0
Low	16.4548	0
Low	16.4548	0
Low	16.4466	0
Low	16.4438	0
Low	16.4411	0
Low	16.4384	0
Low	16.4055	0
Low	16.4027	0
Low	16.389	0
Low	16.389	0
Low	16.3863	0
Low	16.3836	0
Low	16.3507	0
Low	16.3507	0
Low	16.3425	0
Low	16.326	0
Low	16.326	0
Low	16.3233	0
Low	16.3205	0
Low	16.3041	0
Low	16.3014	0
Low	16.3014	0
Low	16.3014	0
Low	16.3014	0
Low	16.2712	0
Low	16.2712	0
Low	16.2658	0
Low	16.2658	0
Low	16.263	0
Low	16.2493	0
Low	16.2466	0
Low	16.2466	0
Low	16.2466	0
Low	16.2438	0
Low	16.2438	0
Low	16.2301	0
Low	16.2274	0
Low	16.2137	0
Low	16.211	0
Low	16.211	0
Low	16.211	0
Low	16.2055	0
Low	16.2027	0
Low	16.2027	0
Low	16.2	0
Low	16.1973	0
Low	16.1918	0
Low	16.189	0
Low	16.1836	0
Low	16.1781	0
Low	16.1753	0
Low	16.1233	0
Low	16.1178	0
Low	16.1123	0
Low	16.1096	0
Low	16.1041	0
Low	16.0986	0
Low	16.0959	0
Low	16.0959	0
Low	16.0932	0
Low	16.0904	0
Low	16.074	0
Low	16.063	0
Low	16.0575	0
Low	16.0521	0
Low	16.0521	0
Low	16.0384	0
Low	16.0329	0
Low	16.0192	0
Low	16.0192	0
Low	16.0164	0
Low	16.011	0
Low	16.0055	0
Low	16.0055	0
Low	16.0055	0
Low	15.9945	0
Low	15.9918	0
Low	15.9726	0
Low	15.9671	0
Low	15.9644	0
Low	15.9589	0
Low	15.9452	0
Low	15.9452	0
Low	15.9342	0
Low	15.926	0
Low	15.9178	0
Low	15.9041	0
Low	15.8849	0
Low	15.8768	0
Low	15.8658	0
Low	15.8603	0
Low	15.8384	0
Low	15.8329	0
Low	15.8274	0
Low	15.8247	0
Low	15.8192	0
Low	15.7973	0
Low	15.7863	0
Low	15.7507	0
Low	15.7315	0
Low	15.7014	0
Low	15.6986	0
Low	15.6767	0
Low	15.6712	0
Low	15.6712	0
Low	15.6685	0
Low	15.6575	0
Low	15.6548	0
Low	15.6521	0
Low	15.6466	0
Low	15.6438	0
Low	15.6274	0
Low	15.5863	0
Low	15.5753	0
Low	15.5562	0
Low	15.5479	0
Low	15.5397	0
Low	15.537	0
Low	15.5315	0
Low	15.526	0
Low	15.526	0
Low	15.5096	0
Low	15.5068	0
Low	15.4877	0
Low	15.4849	0
Low	15.4849	0
Low	15.4849	0
Low	15.4795	0
Low	15.4767	0
Low	15.474	0
Low	15.4658	0
Low	15.463	0
Low	15.4603	0
Low	15.4575	0
Low	15.4548	0
Low	15.4521	0
Low	15.4356	0
Low	15.4301	0
Low	15.4247	0
Low	15.4247	0
Low	15.4219	0
Low	15.4137	0
Low	15.411	0
Low	15.4082	0
Low	15.4027	0
Low	15.3949	0
Low	15.3918	0
Low	15.3918	0
Low	15.3863	0
Low	15.3808	0
Low	15.3741	0
Low	15.3671	0
Low	15.337	0
Low	15.3342	0
Low	15.3315	0
Low	15.3315	0
Low	15.3315	0
Low	15.3288	0
Low	15.3178	0
Low	15.3151	0
Low	15.2959	0
Low	15.2904	0
Low	15.2849	0
Low	15.2822	0
Low	15.2795	0
Low	15.2767	0
Low	15.2767	0
Low	15.2712	0
Low	15.2712	0
Low	15.2603	0
Low	15.2548	0
Low	15.2548	0
Low	15.2493	0
Low	15.2493	0
Low	15.2466	0
Low	15.2329	0
Low	15.2274	0
Low	15.2219	0
Low	15.2192	0
Low	15.2164	0
Low	15.2164	0
Low	15.2137	0
Low	15.211	0
Low	15.2082	0
Low	15.189	0
Low	15.1836	0
Low	15.1836	0
Low	15.1808	0
Low	15.1781	0
Low	15.1699	0
Low	15.1589	0
Low	15.1589	0
Low	15.1589	0
Low	15.1562	0
Low	15.1479	0
Low	15.1479	0
Low	15.1397	0
Low	15.1288	0
Low	15.1096	0
Low	15.1014	0
Low	15.1014	0
Low	15.0959	0
Low	15.0809	0
Low	15.074	0
Low	15.063	0
Low	15.0603	0
Low	15.0575	0
Low	15.0575	0
Low	15.0548	0
Low	15.0521	0
Low	15.0493	0
Low	15.0411	0
Low	15.0384	0
Low	15.0329	0
Low	15.0164	0
Low	15.0082	0
Low	15.0055	0
Low	15.0055	0
Low	15	0
Low	14.9945	0
Low	14.9933	0
Low	14.9918	0
Low	14.989	0
Low	14.9868	0
Low	14.9836	0
Low	14.9808	0
Low	14.9726	0
Low	14.9699	0
Low	14.9671	0
Low	14.9644	0
Low	14.9562	0
Low	14.9478	0
Low	14.9452	0
Low	14.9315	0
Low	14.9288	0
Low	14.9233	0
Low	14.9178	0
Low	14.9123	0
Low	14.9068	0
Low	14.9041	0
Low	14.8923	0
Low	14.8849	0
Low	14.8822	0
Low	14.874	0
Low	14.8712	0
Low	14.8685	0
Low	14.8658	0
Low	14.8603	0
Low	14.8575	0
Low	14.8521	0
Low	14.8493	0
Low	14.8466	0
Low	14.8411	0
Low	14.8343	0
Low	14.8329	0
Low	14.8329	0
Low	14.8164	0
Low	14.8027	0
Low	14.7973	0
Low	14.794	0
Low	14.7808	0
Low	14.7808	0
Low	14.7726	0
Low	14.7689	0
Low	14.7644	0
Low	14.7616	0
Low	14.7616	0
Low	14.7616	0
Low	14.7589	0
Low	14.7589	0
Low	14.7588	0
Low	14.7562	0
Low	14.7507	0
Low	14.7452	0
Low	14.7452	0
Low	14.737	0
Low	14.7354	0
Low	14.6904	0
Low	14.6877	0
Low	14.674	0
Low	14.6575	0
Low	14.6274	0
Low	14.6055	0
Low	14.5918	0
Low	14.589	0
Low	14.526	0
Low	14.5205	0
Low	14.5151	0
Low	14.4932	0
Low	14.4904	0
Low	14.4877	0
Low	14.4869	0
Low	14.4849	0
Low	14.4631	0
Low	14.4603	0
Low	14.4287	0
Low	14.4219	0
Low	14.414	0
Low	14.4137	0
Low	14.4058	0
Low	14.403	0
Low	14.3919	0
Low	14.3867	0
Low	14.3808	0
Low	14.3781	0
Low	14.3589	0
Low	14.3538	0
Low	14.3534	0
Low	14.3511	0
Low	14.3347	0
Low	14.3238	0
Low	14.3178	0
Low	14.3127	0
Low	14.3097	0
Low	14.2926	0
Low	14.2877	0
Low	14.2856	0
Low	14.2767	0
Low	14.2548	0
Low	14.2493	0
Low	14.2443	0
Low	14.2419	0
Low	14.2418	0
Low	14.2363	0
Low	14.2192	0
Low	14.2173	0
Low	14.2053	0
Low	14.1975	0
Low	14.1836	0
Low	14.1836	0
Low	14.1808	0
Low	14.179	0
Low	14.1708	0
Low	14.1671	0
Low	14.1616	0
Low	14.1586	0
Low	14.1572	0
Low	14.1543	0
Low	14.1515	0
Low	14.1263	0
Low	14.1253	0
Low	14.1243	0
Low	14.1216	0
Low	14.1214	0
Low	14.1068	0
Low	14.1017	0
Low	14.0943	0
Low	14.0915	0
Low	14.074	0
Low	14.067	0
Low	14.0638	0
Low	14.0615	0
Low	14.0603	0
Low	14.0499	0
Low	14.0478	0
Low	14.0466	0
Low	14.0438	0
Low	14.0356	0
Low	14.0237	0
Low	14.0164	0
Low	14.0123	0
Low	14.0082	0
Low	14.0033	0
Low	13.9836	0
Low	13.9836	0
Low	13.9686	0
Low	13.9671	0
Low	13.9671	0
Low	13.9659	0
Low	13.9479	0
Low	13.9413	0
Low	13.9385	0
Low	13.9326	0
Low	13.9304	0
Low	13.9178	0
Low	13.9139	0
Low	13.9123	0
Low	13.8955	0
Low	13.8932	0
Low	13.8812	0
Low	13.8572	0
Low	13.8548	0
Low	13.8539	0
Low	13.843	0
Low	13.8347	0
Low	13.8243	0
Low	13.8237	0
Low	13.8211	0
Low	13.8164	0
Low	13.8164	0
Low	13.8137	0
Low	13.8101	0
Low	13.8019	0
Low	13.7966	0
Low	13.7828	0
Low	13.776	0
Low	13.7719	0
Low	13.7701	0
Low	13.7637	0
Low	13.7562	0
Low	13.7555	0
Low	13.7555	0
Low	13.755	0
Low	13.7517	0
Low	13.75	0
Low	13.75	0
Low	13.7419	0
Low	13.7418	0
Low	13.7415	0
Low	13.7342	0
Low	13.7205	0
Low	13.7173	0
Low	13.7145	0
Low	13.7129	0
Low	13.6872	0
Low	13.6823	0
Low	13.6817	0
Low	13.679	0
Low	13.6763	0
Low	13.6742	0
Low	13.6626	0
Low	13.6444	0
Low	13.6407	0
Low	13.6356	0
Low	13.6325	0
Low	13.6272	0
Low	13.595	0
Low	13.5916	0
Low	13.5889	0
Low	13.5841	0
Low	13.5781	0
Low	13.5779	0
Low	13.5738	0
Low	13.567	0
Low	13.5512	0
Low	13.5398	0
Low	13.537	0
Low	13.5315	0
Low	13.5288	0
Low	13.5287	0
Low	13.5265	0
Low	13.526	0
Low	13.5178	0
Low	13.5149	0
Low	13.493	0
Low	13.4895	0
Low	13.4888	0
Low	13.4875	0
Low	13.4848	0
Low	13.4711	0
Low	13.4547	0
Low	13.4546	0
Low	13.4492	0
Low	13.4274	0
Low	13.4223	0
Low	13.4192	0
Low	13.411	0
Low	13.4049	0
Low	13.3994	0
Low	13.3743	0
Low	13.3724	0
Low	13.3679	0
Low	13.3486	0
Low	13.3447	0
Low	13.3394	0
Low	13.3394	0
Low	13.3392	0
Low	13.337	0
Low	13.3323	0
Low	13.3249	0
Low	13.3176	0
Low	13.2904	0
Low	13.2756	0
Low	13.2716	0
Low	13.2658	0
Low	13.2644	0
Low	13.2269	0
Low	13.2137	0
Low	13.2082	0
Low	13.2042	0
Low	13.1918	0
Low	13.1707	0
Low	13.1699	0
Low	13.1621	0
Low	13.1515	0
Low	13.1494	0
Low	13.1425	0
Low	13.1312	0
Low	13.1303	0
Low	13.1286	0
Low	13.1276	0
Low	13.1276	0
Low	13.1041	0
Low	13.1019	0
Low	13.0959	0
Low	13.0904	0
Low	13.0659	0
Low	13.0636	0
Low	13.062	0
Low	13.0603	0
Low	13.0548	0
Low	13.0542	0
Low	13.0521	0
Low	13.0507	0
Low	13.0303	0
Low	13.0195	0
Low	12.9918	0
Low	12.9916	0
Low	12.9863	0
Low	12.9752	0
Low	12.9513	0
Low	12.9479	0
Low	12.9478	0
Low	12.9412	0
Low	12.9288	0
Low	12.9026	0
Low	12.9014	0
Low	12.8932	0
Low	12.8875	0
Low	12.8545	0
Low	12.8463	0
Low	12.8437	0
Low	12.8432	0
Low	12.8405	0
Low	12.8382	0
Low	12.8231	0
Low	12.8219	0
Low	12.818	0
Low	12.8128	0
Low	12.8005	0
Low	12.8	0
Low	12.7761	0
Low	12.7644	0
Low	12.758	0
Low	12.7507	0
Low	12.7452	0
Low	12.7396	0
Low	12.7255	0
Low	12.7213	0
Low	12.7213	0
Low	12.7096	0
Low	12.6877	0
Low	12.6603	0
Low	12.6599	0
Low	12.6507	0
Low	12.6434	0
Low	12.6301	0
Low	12.6267	0
Low	12.6192	0
Low	12.6163	0
Low	12.6078	0
Low	12.6019	0
Low	12.5908	0
Low	12.5691	0
Low	12.5479	0
Low	12.5423	0
Low	12.541	0
Low	12.5332	0
Low	12.5315	0
Low	12.5315	0
Low	12.5306	0
Low	12.5204	0
Low	12.5191	0
Low	12.4919	0
Low	12.4795	0
Low	12.4793	0
Low	12.471	0
Low	12.4591	0
Low	12.4574	0
Low	12.4493	0
Low	12.4481	0
Low	12.4382	0
Low	12.4126	0
Low	12.3973	0
Low	12.3916	0
Low	12.3908	0
Low	12.3607	0
Low	12.3507	0
Low	12.3446	0
Low	12.3363	0
Low	12.3315	0
Low	12.3259	0
Low	12.3151	0
Low	12.3121	0
Low	12.2848	0
Low	12.2787	0
Low	12.2787	0
Low	12.2765	0
Low	12.2705	0
Low	12.2658	0
Low	12.2623	0
Low	12.2514	0
Low	12.2486	0
Low	12.2411	0
Low	12.2409	0
Low	12.23	0
Low	12.2295	0
Low	12.2274	0
Low	12.2164	0
Low	12.2104	0
Low	12.2104	0
Low	12.2055	0
Low	12.1941	0
Low	12.1858	0
Low	12.1836	0
Low	12.1781	0
Low	12.1699	0
Low	12.1694	0
Low	12.1644	0
Low	12.1397	0
Low	12.137	0
Low	12.1257	0
Low	12.123	0
Low	12.1012	0
Low	12.0986	0
Low	12.0957	0
Low	12.0874	0
Low	12.074	0
Low	12.0738	0
Low	12.071	0
Low	12.0658	0
Low	12.0628	0
Low	12.0601	0
Low	12.0466	0
Low	12.0437	0
Low	12.0437	0
Low	12.0383	0
Low	12.0383	0
Low	12.0301	0
Low	12.0274	0
Low	12.0191	0
Low	12	0
Low	11.9973	0
Low	11.9863	0
Low	11.9836	0
Low	11.9836	0
Low	11.9727	0
Low	11.9699	0
Low	11.9672	0
Low	11.9672	0
Low	11.9671	0
Low	11.9671	0
Low	11.9617	0
Low	11.9616	0
Low	11.9616	0
Low	11.959	0
Low	11.9589	0
Low	11.9563	0
Low	11.9536	0
Low	11.9454	0
Low	11.9399	0
Low	11.929	0
Low	11.9262	0
Low	11.9208	0
Low	11.9068	0
Low	11.8904	0
Low	11.8852	0
Low	11.8852	0
Low	11.8852	0
Low	11.8822	0
Low	11.8822	0
Low	11.8443	0
Low	11.8443	0
Low	11.8384	0
Low	11.8251	0
Low	11.8142	0
Low	11.8027	0
Low	11.8027	0
Low	11.8027	0
Low	11.8	0
Low	11.7918	0
Low	11.7814	0
Low	11.7678	0
Low	11.7514	0
Low	11.7322	0
Low	11.7104	0
Low	11.7022	0
Low	11.6913	0
Low	11.6877	0
Low	11.6803	0
Low	11.6803	0
Low	11.6776	0
Low	11.6767	0
Low	11.6694	0
Low	11.6667	0
Low	11.6658	0
Low	11.6639	0
Low	11.663	0
Low	11.663	0
Low	11.6612	0
Low	11.653	0
Low	11.6521	0
Low	11.6448	0
Low	11.6421	0
Low	11.6311	0
Low	11.6301	0
Low	11.6219	0
Low	11.6202	0
Low	11.6175	0
Low	11.6062	0
Low	11.5984	0
Low	11.5984	0
Low	11.5902	0
Low	11.5789	0
Low	11.5597	0
Low	11.5589	0
Low	11.5519	0
Low	11.5354	0
Low	11.5246	0
Low	11.5137	0
Low	11.5109	0
Low	11.4932	0
Low	11.4877	0
Low	11.4836	0
Low	11.4796	0
Low	11.4712	0
Low	11.4712	0
Low	11.4685	0
Low	11.4575	0
Low	11.4536	0
Low	11.4493	0
Low	11.4356	0
Low	11.4315	0
Low	11.4235	0
Low	11.4071	0
Low	11.3782	0
Low	11.3743	0
Low	11.3616	0
Low	11.3616	0
Low	11.3425	0
Low	11.3388	0
Low	11.326	0
Low	11.3233	0
Low	11.3123	0
Low	11.3014	0
Low	11.3014	0
Low	11.2961	0
Low	11.2951	0
Low	11.2946	0
Low	11.2923	0
Low	11.2827	0
Low	11.2732	0
Low	11.2692	0
Low	11.2658	0
Low	11.2369	0
Low	11.2348	0
Low	11.2192	0
Low	11.2072	0
Low	11.1973	0
Low	11.1726	0
Low	11.1699	0
Low	11.1686	0
Low	11.1651	0
Low	11.1534	0
Low	11.1534	0
Low	11.1479	0
Low	11.147	0
Low	11.1438	0
Low	11.1397	0
Low	11.1386	0
Low	11.0851	0
Low	11.0833	0
Low	11.0767	0
Low	11.076	0
Low	11.0621	0
Low	11.0571	0
Low	11.0219	0
Low	11.0096	0
Low	11.0061	0
Low	11.0055	0
Low	10.9859	0
Low	10.9665	0
Low	10.9522	0
Low	10.9466	0
Low	10.9342	0
Low	10.9107	0
Low	10.9091	0
Low	10.8685	0
Low	10.8556	0
Low	10.8493	0
Low	10.8438	0
Low	10.8164	0
Low	10.7479	0
Low	10.7288	0
Low	10.7185	0
Low	10.7084	0
Low	10.6658	0
Low	10.6055	0
Low	10.6001	0
Low	10.5635	0
Low	10.5257	0
Low	10.5205	0
Low	10.5192	0
Low	10.4849	0
Low	10.472	0
Low	10.4678	0
Low	10.3578	0
Low	10.3358	0
Low	10.3315	0
Low	10.2667	0
Low	10.2369	0
Low	10.2187	0
Low	10.218	0
Low	10.211	0
Low	10.211	0
Low	10.1478	0
Low	10.0932	0
Low	10.0454	0
Low	9.99901	0
Low	9.97912	0
Low	9.92306	0
Low	9.90459	0
Low	9.87945	0
Low	9.84841	0
Low	9.79726	0
Low	9.7821	0
Low	9.78092	0
Low	9.77917	0
Low	9.76438	0
Low	9.74521	0
Low	9.70838	0
Low	9.67015	0
Low	9.67003	0
Low	9.66882	0
Low	9.65205	0
Low	9.62763	0
Low	9.55388	0
Low	9.51233	0
Low	9.48767	0
Low	9.43288	0
Low	9.43244	0
Low	9.42192	0
Low	9.42192	0
Low	9.41096	0
Low	9.40822	0
Low	9.40822	0
Low	9.3863	0
Low	9.27924	0
Low	9.22192	0
Low	9.1608	0
Low	9.07671	0
Low	9.00274	0
Low	8.98816	0
Low	8.97031	0
Low	8.96712	0
Low	8.96375	0
Low	8.92603	0
Low	8.92117	0
Low	8.89071	0
Low	8.85479	0
Low	8.83503	0
Low	8.83224	0
Low	8.80274	0
Low	8.78904	0
Low	8.7541	0
Low	8.74247	0
Low	8.72285	0
Low	8.71991	0
Low	8.66465	0
Low	8.65753	0
Low	8.6411	0
Low	8.60815	0
Low	8.59178	0
Low	8.58082	0
Low	8.52055	0
Low	8.51233	0
Low	8.50137	0
Low	8.39344	0
Low	8.38841	0
Low	8.38815	0
Low	8.3613	0
Low	8.31694	0
Low	8.27945	0
Low	8.2763	0
Low	8.26503	0
Low	8.2541	0
Low	8.25205	0
Low	8.22192	0
Low	8.2219	0
Low	8.22152	0
Low	8.16438	0
Low	8.15616	0
Low	8.15342	0
Low	8.14247	0
Low	8.13973	0
Low	8.13934	0
Low	8.12295	0
Low	8.11781	0
Low	8.07671	0
Low	8.02466	0
Low	7.99726	0
Low	7.99726	0
Low	7.97814	0
Low	7.94795	0
Low	7.94262	0
Low	7.93699	0
Low	7.93169	0
Low	7.92329	0
Low	7.87671	0
Low	7.83014	0
Low	7.79452	0
Low	7.66301	0
Low	7.65526	0
Low	7.61202	0
Low	7.61169	0
Low	7.5863	0
Low	7.49727	0
Low	7.45344	0
Low	7.43288	0
Low	7.4274	0
Low	7.37962	0
Low	7.33425	0
Low	7.30959	0
Low	7.29589	0
Low	7.17534	0
Low	7.16986	0
Low	7.15653	0
Low	7.12669	0
Low	7.12603	0
Low	7.11367	0
Low	7.11202	0
Low	7.10147	0
Low	7.07671	0
Low	7.07468	0
Low	7.03562	0
Low	6.97367	0
Low	6.86748	0
Low	6.8274	0
Low	6.7075	0
Low	6.69863	0
Low	6.6137	0
Low	6.51829	0
Low	6.5146	0
Low	6.47453	0
Low	6.47397	0
Low	6.41918	0
Low	6.3863	0
Low	6.31383	0
Low	6.28242	0
Low	6.25497	0
Low	6.25205	0
Low	6.21096	0
Low	6.195	0
Low	6.1863	0
Low	6.18248	0
Low	6.14706	0
Low	6.133	0
Low	6.07945	0
Low	6.07554	0
Low	6.07123	0
Low	6.0137	0
Low	5.99178	0
Low	5.95068	0
Low	5.94922	0
Low	5.91781	0
Low	5.90606	0
Low	5.85813	0
Low	5.84271	0
Low	5.69041	0
Low	5.63014	0
Low	5.61318	0
Low	5.59242	0
Low	5.59178	0
Low	5.51794	0
Low	5.50612	0
Low	5.50201	0
Low	5.49454	0
Low	5.41644	0
Low	5.41541	0
Low	5.38904	0
Low	5.34886	0
Low	5.33425	0
Low	5.30411	0
Low	5.24932	0
Low	5.2384	0
Low	5.1726	0
Low	5.12877	0
Low	5.10137	0
Low	5.09582	0
Low	5.06849	0
Low	5.01644	0
Low	4.9726	0
Low	4.9291	0
Low	4.92216	0
Low	4.90355	0
Low	4.84384	0
Low	4.82466	0
Low	4.79178	0
Low	4.76351	0
Low	4.75342	0
Low	4.75039	0
Low	4.74247	0
Low	4.66785	0
Low	4.65372	0
Low	4.63836	0
Low	4.58082	0
Low	4.53699	0
Low	4.50959	0
Low	4.50273	0
Low	4.46575	0
Low	4.32877	0
Low	4.29041	0
Low	4.25479	0
Low	4.22192	0
Low	4.21918	0
Low	4.20822	0
Low	4.16164	0
Low	4.13934	0
Low	4.06849	0
Low	4.06284	0
Low	4.03836	0
Low	4.03552	0
Low	4.00822	0
Low	3.9589	0
Low	3.94262	0
Low	3.9425	0
Low	3.92603	0
Low	3.92329	0
Low	3.92077	0
Low	3.91233	0
Low	3.89617	0
Low	3.83288	0
Low	3.80274	0
Low	3.78356	0
Low	3.74017	0
Low	3.70411	0
Low	3.69945	0
Low	3.6411	0
Low	3.60274	0
Low	3.59452	0
Low	3.48493	0
Low	3.48219	0
Low	3.33308	0
Low	3.25753	0
Low	3.23836	0
Low	3.2274	0
Low	3.21644	0
Low	3.21096	0
Low	3.19178	0
Low	3.1589	0
Low	3.10959	0
Low	3.10137	0
Low	3.10082	0
Low	3.06575	0
Low	3.0615	0
Low	3.03562	0
Low	3.02466	0
Low	3.00822	0
Low	2.96611	0
Low	2.95209	0
Low	2.92877	0
Low	2.92603	0
Low	2.89863	0
Low	2.87945	0
Low	2.84384	0
Low	2.79726	0
Low	2.74795	0
Low	2.70959	0
Low	2.67945	0
Low	2.64454	0
Low	2.6411	0
Low	2.63828	0
Low	2.62192	0
Low	2.56479	0
Low	2.53837	0
Low	2.50411	0
Low	2.49775	0
Low	2.49671	0
Low	2.43836	0
Low	2.39862	0
Low	2.33464	0
Low	2.2879	0
Low	2.24191	0
Low	2.21918	0
Low	2.16438	0
Low	2.15616	0
Low	2.15068	0
Low	2.14948	0
Low	2.11507	0
Low	2.09041	0
Low	2.04932	0
Low	2.03836	0
Low	1.98904	0
Low	1.98317	0
Low	1.94521	0
Low	1.85479	0
Low	1.81918	0
Low	1.77464	0
Low	1.69041	0
Low	1.63005	0
Low	1.60548	0
Low	1.59178	0
Low	1.43562	0
Low	1.40558	0
Low	1.39452	0
Low	1.36324	0
Low	1.3521	0
Low	1.22192	0
Low	1.1346	0
Low	1.12559	0
Low	1.12329	0
Low	1.11781	0
Low	1.11377	0
Low	1.10892	0
Low	1.07573	0
Low	1.05219	0
Low	0.962609	0
Low	0.924785	0
Low	0.843446	0
Low	0.827397	0
Low	0.808219	0
Low	0.805075	0
Low	0.769144	0
Low	0.748634	0
Low	0.725631	0
Low	0.654795	0
Low	0.613699	0
Low	0.58312	0
Low	0.528632	0
Low	0.509589	0
Low	0.457534	0
Low	0.437158	0
Low	0.229508	0
Low	0.158904	0
Low	0.0737705	0
Low	0.0601093	0
Low	0.0438356	0
Low	0.0409836	0
Low	0.0382663	0
Low	0.0356164	0
Low	0.0355191	0
Low	0.0191781	0
Low	0.0191781	0
Low	0.0191257	0
Low	0.0163934	0
Low	0.0136986	0
Low	0.0109589	0
Low	0.00821918	0
Low	0.00273973	0
Low	0	0
Low	0	0
Low	15.6575	1
Low	15.0849	1
Low	14.7736	1
Low	14.3041	1
Low	14.1479	1
Low	14.0482	1
Low	14.0435	1
Low	13.8565	1
Low	13.7863	1
Low	12.8658	1
Low	12.6712	1
Low	12.5601	1
Low	12.1644	1
Low	11.789	1
Low	11.6137	1
Low	11.571	1
Low	11.2137	1
Low	11.211	1
Low	11.206	1
Low	11.1836	1
Low	10.9397	1
Low	10.5205	1
Low	10.3699	1
Low	10.2685	1
Low	10.2072	1
Low	10.1174	1
Low	10.0977	1
Low	10.0291	1
Low	10.0264	1
Low	9.96253	1
Low	9.93973	1
Low	9.90994	1
Low	9.72877	1
Low	9.51906	1
Low	9.47638	1
Low	9.26849	1
Low	9.21131	1
Low	9.15848	1
Low	9.06027	1
Low	8.94247	1
Low	8.904	1
Low	8.88876	1
Low	8.70959	1
Low	8.50959	1
Low	8.4918	1
Low	8.28142	1
Low	8.2575	1
Low	8.23014	1
Low	8.1863	1
Low	8.1726	1
Low	8.12329	1
Low	8.10685	1
Low	8	1
Low	7.96438	1
Low	7.94262	1
Low	7.91233	1
Low	7.88493	1
Low	7.87671	1
Low	7.71233	1
Low	7.65753	1
Low	7.65205	1
Low	7.59178	1
Low	7.5765	1
Low	7.56986	1
Low	7.52329	1
Low	7.52138	1
Low	7.32055	1
Low	7.21096	1
Low	7.16667	1
Low	7.10959	1
Low	7.03562	1
Low	7.00605	1
Low	6.89315	1
Low	6.81096	1
Low	6.78904	1
Low	6.77707	1
Low	6.67883	1
Low	6.64058	1
Low	6.60274	1
Low	6.55024	1
Low	6.40274	1
Low	6.39452	1
Low	6.3863	1
Low	6.37943	1
Low	6.22062	1
Low	6	1
Low	5.89315	1
Low	5.88102	1
Low	5.81302	1
Low	5.5589	1
Low	5.47123	1
Low	5.44638	1
Low	5.38215	1
Low	5.36128	1
Low	5.11498	1
Low	5.10937	1
Low	5.07671	1
Low	5.03059	1
Low	5.00147	1
Low	5.00013	1
Low	4.96438	1
Low	4.96028	1
Low	4.95616	1
Low	4.94601	1
Low	4.92041	1
Low	4.89041	1
Low	4.82663	1
Low	4.76438	1
Low	4.75517	1
Low	4.73699	1
Low	4.73425	1
Low	4.71233	1
Low	4.657	1
Low	4.6325	1
Low	4.61644	1
Low	4.57699	1
Low	4.54795	1
Low	4.46849	1
Low	4.39452	1
Low	4.37432	1
Low	4.28493	1
Low	4.28219	1
Low	4.21918	1
Low	4.21311	1
Low	4.17768	1
Low	4.11757	1
Low	4.06301	1
Low	4.06011	1
Low	4.04932	1
Low	4.04918	1
Low	4.01644	1
Low	3.98904	1
Low	3.92329	1
Low	3.90984	1
Low	3.8274	1
Low	3.8137	1
Low	3.80601	1
Low	3.80328	1
Low	3.79726	1
Low	3.79508	1
Low	3.74863	1
Low	3.73699	1
Low	3.65479	1
Low	3.60274	1
Low	3.5589	1
Low	3.48767	1
Low	3.41918	1
Low	3.41918	1
Low	3.40621	1
Low	3.3388	1
Low	3.33425	1
Low	3.29589	1
Low	3.26575	1
Low	3.2	1
Low	3.1726	1
Low	3.16712	1
Low	3.1589	1
Low	3.14297	1
Low	3.07671	1
Low	3.07283	1
Low	3.01644	1
Low	2.93699	1
Low	2.91507	1
Low	2.91448	1
Low	2.78853	1
Low	2.76986	1
Low	2.70515	1
Low	2.70411	1
Low	2.69808	1
Low	2.68767	1
Low	2.67397	1
Low	2.67397	1
Low	2.62432	1
Low	2.60714	1
Low	2.57364	1
Low	2.572	1
Low	2.56631	1
Low	2.56452	1
Low	2.53151	1
Low	2.45214	1
Low	2.4137	1
Low	2.39462	1
Low	2.38095	1
Low	2.37808	1
Low	2.37236	1
Low	2.36986	1
Low	2.35616	1
Low	2.32603	1
Low	2.31233	1
Low	2.27671	1
Low	2.22757	1
Low	2.22466	1
Low	2.22192	1
Low	2.18082	1
Low	2.11288	1
Low	2.0733	1
Low	2.00368	1
Low	1.9589	1
Low	1.92488	1
Low	1.92177	1
Low	1.91804	1
Low	1.90685	1
Low	1.88593	1
Low	1.86748	1
Low	1.7863	1
Low	1.70137	1
Low	1.6484	1
Low	1.56673	1
Low	1.54768	1
Low	1.54521	1
Low	1.52301	1
Low	1.45798	1
Low	1.34202	1
Low	1.29589	1
Low	1.25205	1
Low	1.08493	1
Low	1.07931	1
Low	1.05241	1
Low	1.05071	1
Low	1.04027	1
Low	1.01644	1
Low	0.823415	1
Low	0.814971	1
Low	0.656232	1
Low	0.536986	1
Low	0.237705	1
Low	0.142466	1
High	17.5425	0
High	17.3945	0
High	17.3205	0
High	17.2411	0
High	16.9836	0
High	16.8548	0
High	16.8137	0
High	16.6329	0
High	16.6329	0
High	16.4247	0
High	16.2329	0
High	16.2301	0
High	16.1178	0
High	15.926	0
High	15.8082	0
High	15.789	0
High	15.2932	0
High	15.2384	0
High	15.2329	0
High	15.2082	0
High	14.989	0
High	14.9726	0
High	14.9644	0
High	14.9315	0
High	14.8493	0
High	14.8	0
High	14.4301	0
High	14.243	0
High	14.1589	0
High	13.9243	0
High	13.8292	0
High	13.7991	0
High	13.6489	0
High	13.5782	0
High	13.5699	0
High	13.4628	0
High	13.131	0
High	13.1043	0
High	13.0164	0
High	12.9733	0
High	12.9728	0
High	12.6658	0
High	12.5752	0
High	12.4877	0
High	12.4732	0
High	12.3279	0
High	12.3198	0
High	12.2904	0
High	12.0932	0
High	11.9616	0
High	11.8795	0
High	11.6082	0
High	11.3443	0
High	11.3361	0
High	11.2869	0
High	11.263	0
High	11.189	0
High	11.1616	0
High	10.965	0
High	10.7288	0
High	10.4706	0
High	10.1479	0
High	9.79452	0
High	9.48537	0
High	9.47945	0
High	9.45205	0
High	9.113	0
High	8.67397	0
High	8.54645	0
High	8.27397	0
High	7.50137	0
High	6.14358	0
High	5.81096	0
High	5.63562	0
High	5.36614	0
High	4.66575	0
High	4.35519	0
High	4.26301	0
High	3.80874	0
High	3.13425	0
High	2.94247	0
High	2.83365	0
High	2.4274	0
High	2.03288	0
High	1.74375	0
High	1.70411	0
High	1.6241	0
High	1.44975	0
High	1.39205	0
High	1.03288	0
High	0.805479	0
High	0.574609	0
High	13.6055	1
High	7.06499	1
High	6.8102	1
High	5.09502	1
High	4.53324	1
High	4.45184	1
High	4.24932	1
High	4.22466	1
High	3.90685	1
High	3.81644	1
High	3.72603	1
High	3.66575	1
High	3.27945	1
High	3.1704	1
High	2.90959	1
High	2.83014	1
High	2.3564	1
High	1.90959	1
High	1.83836	1
High	1.63137	1
High	1.58904	1
High	1.39726	1
High	1.37169	1
High	1.33973	1
High	1.23037	1
High	1.06575	1
High	1	1
High	0.865753	1

## Sheet: Figure 2B
	Normalized intensity
Wavelength(nm)	siCTRL	siSH3BP5L (1)	siSH3BP5L (2)
450	1	1	1
451	1.20518	1.02485	1.11
452	1.14768	1.07975	1.14786
453	1.21688	1.15198	1.29179
454	1.25191	1.21533	1.34481
455	1.49175	1.33515	1.61401
456	1.6017	1.43901	1.7737
457	1.65165	1.51851	1.92232
458	1.87253	1.65374	2.04881
459	1.97113	1.78345	2.28378
460	2.19297	1.92891	2.4291
461	2.33384	2.04651	2.63489
462	2.54421	2.20019	2.8413
463	2.73239	2.31864	3.01662
464	2.85964	2.4587	3.22006
465	3.05708	2.79141	3.40839
466	3.17924	2.92376	3.55423
467	3.31538	3.00952	3.69191
468	3.45934	3.19581	3.69907
469	3.504	3.34861	3.77856
470	3.63555	3.49473	3.87398
471	3.69438	3.51099	3.947
472	3.72901	3.53416	3.97436
473	3.78933	3.55136	4.05724
474	3.81598	3.54797	4.05383
475	3.74677	3.54749	4.0601
476	3.79412	3.54336	4.06613
477	3.74594	3.50276	4.03408
478	3.68832	3.44556	3.99427
479	3.69337	3.42015	3.94734
480	3.57977	3.3938	3.90499
481	3.57227	3.33411	3.88152
482	3.50128	3.2719	3.84445
483	3.46034	3.2702	3.77863
484	3.37175	3.23698	3.72541
485	3.34036	3.20027	3.65916
486	3.3365	3.14493	3.59669
487	3.27759	3.11493	3.50511
488	3.3131	3.10342	3.44388
489	3.27474	3.10605	3.40247
490	3.24026	3.08357	3.3375
491	3.28273	3.03478	3.31454
492	3.26198	2.98618	3.27949
493	3.23614	2.92724	3.19779
494	3.26233	2.92753	3.19315
495	3.27902	2.85617	3.18942
496	3.28446	2.88362	3.19036
497	3.30953	2.86632	3.18573
498	3.30111	2.88209	3.21704
499	3.28022	2.87493	3.25404
500	3.27849	2.89622	3.28873
501	3.34755	2.90955	3.30823
502	3.34153	2.88769	3.31657
503	3.31111	2.89539	3.31795
504	3.33871	2.89793	3.32423
505	3.33635	2.89931	3.33668
506	3.41762	2.89497	3.34654
507	3.39995	2.89378	3.34742
508	3.38772	2.91904	3.34812
509	3.39962	2.87804	3.35976
510	3.44496	2.91455	3.35627
511	3.46343	2.88833	3.35824
512	3.49568	2.89763	3.36069
513	3.53932	2.92422	3.38437
514	3.57061	2.9491	3.40153
515	3.60862	2.95421	3.4152
516	3.61735	2.97787	3.44749
517	3.65289	3.00631	3.44749
518	3.72757	3.03957	3.44749
519	3.75592	3.0576	3.44749
520	3.79887	3.09397	3.44749
521	3.84961	3.13097	3.44749
522	3.90766	3.14253	3.44749
523	3.90048	3.14165	3.40476
524	3.91456	3.15563	3.37988
525	3.95111	3.15758	3.36242
526	3.93609	3.13701	3.36819
527	3.90205	3.10975	3.36932
528	3.93235	3.12465	3.33837
529	3.87056	3.07807	3.34343
530	3.83957	3.04707	3.29306
531	3.79262	3.02763	3.25725
532	3.78572	2.97525	3.25196
533	3.69723	2.95977	3.19019
534	3.71165	2.88782	3.13252
535	3.62962	2.8529	3.10637
536	3.54499	2.80866	3.06152
537	3.50846	2.74898	3.00314
538	3.46553	2.70608	2.93591
539	3.40415	2.65884	2.89852
540	3.33408	2.5942	2.8455
541	3.31049	2.55224	2.81315
542	3.26806	2.5196	2.73194
543	3.14499	2.46876	2.69348
544	3.11078	2.40863	2.61835
545	3.05497	2.35674	2.59382
546	3.01077	2.3221	2.5574
547	2.95787	2.28772	2.50514
548	2.91799	2.23557	2.45504
549	2.83133	2.19426	2.40621
550	2.8502	2.14956	2.34304
551	2.73988	2.12467	2.33883
552	2.7027	2.09955	2.28479
553	2.68756	2.04335	2.2453
554	2.59766	2.01328	2.21303
555	2.57621	1.97207	2.16548
556	2.57028	1.94449	2.12372
557	2.56652	1.91557	2.11009
558	2.50121	1.89552	2.08305
559	2.48561	1.85933	2.04631
560	2.41378	1.83254	2.00652
561	2.36084	1.80397	1.96664
562	2.35167	1.76887	1.94753
563	2.32344	1.74589	1.89521
564	2.30236	1.72546	1.8978
565	2.2942	1.69455	1.85176
566	2.21722	1.69032	1.84913
567	2.20444	1.62865	1.7971
568	2.1555	1.61875	1.77251
569	2.14541	1.57625	1.75926
570	2.07175	1.56887	1.72802
571	2.04246	1.53329	1.72911
572	2.05216	1.50529	1.73147
573	1.99339	1.48147	1.73317
574	2.00617	1.45432	1.73403
575	1.97228	1.4372	1.73328
576	1.92752	1.41918	1.70912
577	1.91867	1.39494	1.68814
578	1.86728	1.36199	1.64854
579	1.83178	1.34833	1.61257
580	1.79672	1.32745	1.57501
581	1.71329	1.29151	1.56782
582	1.74595	1.27609	1.52285
583	1.71267	1.2303	1.50749
584	1.70435	1.22436	1.45359
585	1.68484	1.19771	1.46918
586	1.70813	1.18576	1.41768
587	1.62618	1.16717	1.39428
588	1.64093	1.15604	1.39781
589	1.57092	1.14338	1.35651
590	1.55909	1.10462	1.33789
591	1.51215	1.06844	1.29339
592	1.57514	1.07316	1.2875
593	1.60382	1.06196	1.30907
594	1.51516	1.02976	1.26728
595	1.50919	1.01574	1.20834
596	1.40804	0.970491	1.17219
597	1.48163	0.993585	1.13715
598	1.40567	0.932635	1.17849
599	1.41502	0.928042	1.12824
600	1.35871	0.921265	1.11574

## Sheet: Figure 2C
siCTRL	siSH3BP5L (1)	siSH3BP5L (2)
88.6682	58.7604	60.8829
90.0124	63.0699	62.2478
90.4123	63.1993	62.7427
91.1633	65.6102	64.797
91.7405	67.832	64.9027
91.7698	69.9263	64.9671
92.6425	70.924	65.4443
95.7699	71.1904	66.1433
98.3311	72.4956	69.3135
98.5833	72.5651	69.8139
98.6883
100.911
100.937
103.401
105.596
106.23
109.019
111.831
115.562
118.73

## Sheet: Figure 2F
	Normalized intensity
Wave length(nm)	CTRL	mCherry-SH3BP5L(wt)	mCherry-SH3BP5L(AAA)	mCherry-SH3BP5L(AK)
450	1	0.999998	0.999997	0.999999
451	1.02669	1.08747	1.0488	1.16131
452	1.00069	1.0756	1.11533	1.28059
453	0.980868	1.10159	1.15722	1.23063
454	0.955158	1.17869	1.17914	1.17285
455	1.12733	1.33418	1.35465	1.6179
456	1.19139	1.41313	1.49636	1.72957
457	1.2322	1.53695	1.52507	1.75377
458	1.37137	1.72301	1.69767	1.89799
459	1.50901	1.81494	1.82727	2.03394
460	1.72099	2.0074	1.97712	2.20532
461	1.79686	2.13449	2.10681	2.28848
462	1.93958	2.2492	2.27047	2.45104
463	2.15031	2.38356	2.41071	2.61918
464	2.34848	2.55269	2.55886	2.82692
465	2.59523	2.68858	2.67713	2.94805
466	2.73559	2.83613	2.80318	3.1294
467	2.92403	2.96666	2.90433	3.14533
468	3.14676	3.09524	3.04348	3.33904
469	3.26505	3.17765	3.09281	3.4039
470	3.4828	3.22774	3.20113	3.47788
471	3.54387	3.32615	3.27095	3.58193
472	3.64627	3.35432	3.29805	3.55517
473	3.59158	3.37009	3.34392	3.64996
474	3.63912	3.42081	3.35287	3.60312
475	3.60088	3.41996	3.35382	3.62548
476	3.6815	3.39407	3.33709	3.64214
477	3.6168	3.44559	3.32229	3.61807
478	3.5979	3.36806	3.30223	3.581
479	3.52399	3.34315	3.24758	3.56893
480	3.44295	3.25957	3.21276	3.26967
481	3.3326	3.20048	3.16644	3.25273
482	3.27557	3.18769	3.11986	3.20711
483	3.21556	3.14147	3.08971	3.14278
484	3.14328	3.09861	3.06001	3.12796
485	3.03283	3.08335	3.00267	3.1199
486	3.10506	3.06661	2.99735	3.07319
487	2.96916	3.05027	2.98969	3.02352
488	3.03562	3.03587	2.96974	3.01438
489	2.9874	3.01081	2.94733	3.01387
490	2.96738	3.03103	2.93129	2.98332
491	2.99728	3.06164	2.94695	3.00318
492	2.89476	3.07812	2.92664	2.99409
493	2.9028	3.07979	2.9152	3.02386
494	2.86194	3.08059	2.9123	2.9807
495	2.98056	3.08373	2.91367	3.00321
496	3.01981	3.13183	2.93799	3.00268
497	3.06251	3.16111	2.96843	2.99837
498	3.02402	3.16078	2.95975	3.02735
499	2.99194	3.17564	2.98292	3.03627
500	3.04495	3.16516	3.02688	3.0659
501	3.12636	3.17932	3.01167	3.07953
502	3.03879	3.19337	2.97921	3.06931
503	3.22484	3.19314	2.99886	3.09024
504	3.14846	3.19515	3.02076	3.07721
505	3.24787	3.19642	3.04443	3.11446
506	3.26811	3.20184	3.02443	3.07862
507	3.12997	3.20437	3.03057	3.08952
508	3.12896	3.2159	3.00897	3.15054
509	3.14698	3.24653	3.0194	3.13705
510	3.23091	3.31048	3.01148	3.11181
511	3.12296	3.31516	3.02214	3.12321
512	3.18787	3.30139	2.99239	3.11367
513	3.21324	3.31629	3.08773	3.18616
514	3.35323	3.3414	3.04755	3.16051
515	3.28519	3.3416	3.01599	3.18826
516	3.44219	3.35367	3.0769	3.20906
517	3.41865	3.38549	3.08411	3.2272
518	3.51526	3.44635	3.13681	3.27858
519	3.55925	3.50814	3.13342	3.31486
520	3.56684	3.54935	3.17699	3.35418
521	3.66167	3.65655	3.18239	3.37245
522	3.70351	3.72931	3.22849	3.39788
523	3.71598	3.80814	3.22503	3.43308
524	3.85773	3.94087	3.2125	3.43113
525	3.86129	3.96634	3.22723	3.43351
526	3.8598	3.97549	3.24595	3.41545
527	3.69717	3.93132	3.20398	3.38465
528	3.64131	3.88129	3.17945	3.39844
529	3.60027	3.86447	3.16891	3.36042
530	3.49197	3.79665	3.15082	3.34873
531	3.53524	3.79272	3.1348	3.30407
532	3.35194	3.72611	3.08266	3.2547
533	3.30011	3.62781	3.02839	3.19612
534	3.32105	3.57778	3.01211	3.15924
535	3.13383	3.48799	2.95116	3.09964
536	3.06654	3.43726	2.92358	3.0657
537	2.94762	3.30762	2.8539	3.004
538	2.87785	3.26939	2.8274	2.97665
539	2.85237	3.07266	2.75789	2.92397
540	2.63147	2.99375	2.73048	2.88659
541	2.64194	2.99059	2.67923	2.82476
542	2.50864	2.9266	2.607	2.75428
543	2.43674	2.89574	2.58239	2.71145
544	2.42002	2.84285	2.5266	2.65144
545	2.31589	2.75954	2.47996	2.62211
546	2.20212	2.74205	2.43314	2.5624
547	2.21578	2.73973	2.41524	2.53078
548	2.0789	2.69108	2.36688	2.46689
549	2.01885	2.60098	2.31704	2.40741
550	1.97766	2.60775	2.29444	2.39302
551	1.92599	2.52784	2.27859	2.34112
552	1.91953	2.54013	2.20119	2.33476
553	1.81716	2.48364	2.16053	2.26403
554	1.66903	2.44061	2.12235	2.20616
555	1.69943	2.42674	2.12863	2.21926
556	1.65252	2.38047	2.09199	2.18361
557	1.65311	2.29371	2.06388	2.15922
558	1.53961	2.22671	2.02781	2.07754
559	1.57508	2.12559	1.99965	2.06676
560	1.49219	2.06627	1.94703	2.04258
561	1.5092	2.04631	1.95888	2.04023
562	1.39928	2.01587	1.9271	1.97655
563	1.36864	1.98178	1.87994	1.95742
564	1.36787	1.97991	1.8708	1.92574
565	1.31676	1.97434	1.83466	1.88739
566	1.28106	1.9649	1.8094	1.8898
567	1.20132	1.87378	1.74824	1.82986
568	1.21845	1.86533	1.7697	1.78688
569	1.18475	1.82695	1.69903	1.79112
570	1.12417	1.80926	1.67954	1.77266
571	1.10682	1.81117	1.64878	1.72863
572	1.09804	1.75628	1.66774	1.70937
573	1.0303	1.75877	1.60465	1.65226
574	1.04349	1.74508	1.59801	1.63289
575	1.00295	1.70546	1.55649	1.62169
576	0.997595	1.69111	1.55492	1.61716
577	0.957801	1.73396	1.54826	1.5815
578	0.932532	1.62298	1.48163	1.55978
579	0.854084	1.62855	1.48044	1.52893
580	0.872927	1.56853	1.45181	1.50398
581	0.848645	1.54135	1.43404	1.43338
582	0.838511	1.49892	1.39786	1.44888
583	0.795404	1.52065	1.3881	1.43481
584	0.779109	1.48415	1.36773	1.39472
585	0.756829	1.47441	1.32693	1.38286
586	0.723758	1.48531	1.32876	1.37568
587	0.67421	1.42906	1.28794	1.35608
588	0.71456	1.42418	1.28127	1.34768
589	0.6404	1.38462	1.2602	1.31287
590	0.698273	1.3542	1.24845	1.33395
591	0.619641	1.3441	1.21601	1.29391
592	0.659085	1.36148	1.23005	1.30231
593	0.62577	1.33102	1.22458	1.28208
594	0.603413	1.34645	1.16028	1.26927
595	0.562726	1.26361	1.16901	1.22205
596	0.537794	1.18333	1.09512	1.17538
597	0.590896	1.28826	1.1297	1.22401
598	0.502501	1.2621	1.06632	1.17319
599	0.537665	1.23091	1.08266	1.15166
600	0.464015	1.1789	1.06539	1.11384

## Sheet: Figure 2G
CTRL	mCherry-SH3BP5L(wt)	mCherry-SH3BP5L(AAA)	mCherry-SH3BP5L(AK)
96.3775	121.085	108.293	84.1556
95.0486	119.014	98.7537	67.1603
96.5854	116.369	80.9062	89.2095
125.686	118.478	90.3245	80.4767
107.379	131.32	70.9411	85.5716
99.4725	144.935	69.8734	76.1933
102.88	106.775	104.009	94.0244
94.0177	129.024	92.1742	84.3638
95.0302	134.694	91.4493	92.8315
93.5628	133.675	91.8586	92.456
97.6272	139.891	83.7632	81.8148
119.627	125.785		92.3595
93.5147	120.254		83.783
104.641	114.296		87.4116
104.197
101.396
105.706
106.353

## Sheet: Figure 2J
Ctrl			Si-SH3BP5L			Si-SH3BP5L+SH3BP5L(WT)			Si-SH3BP5L+SH3BP5L(AAA)			Si-SH3BP5L+SH3BP5L(AK)			Si-SH3BP5L+RAB11A(Q70L)
103	123	98	65	53	37	329	432	321	108	87	64	76	32	85	231	198	289

[truncated: 50 more sheets: Figure 3F, Figure 3H, Figure 3J, Figure 4A, Figure 4B, Figure 4C, Figure 4D, Figure 4E, Figure 4F, Figure 4G, Figure 4H, Figure 4I, Figure 5C, Figure 5E, Figure 5G, Figure 5H, Figure 5I, Supp. Figure 1A, Supp. Figure 1B, Supp. Figure 1C …]
